# Supplementary material for: Aldolase A Accelerates Cancer Progression by Modulating mRNA Translation and Protein Biosynthesis via Noncanonical Mechanisms
Source: Adv Sci (Weinh). 2023 Jul 11;10(26):2302425. doi: 10.1002/advs.202302425 (PMC10502857; doi:10.1002/advs.202302425)
Supplement: Supplementary file 2 — Supplemental Table 1 [file ADVS-10-2302425-s003.xlsx]

## Sheet: IP-MS
NO.	UniProtKB Accession No.	Protein Name	Unique peptides(ALDOA)	Unique peptides (IgG)
1	P11142	HSPA8	17	12
2	Q9NZI8	IGF2BP1	17	2
3	P14923	JUP	13	5
4	Q9HCD5	NCOA5	11	1
5	P17844	DDX5	11	9
6	P14618	PKM	10	10
7	P0DMV8	HSPA1A	10	9
8	O00425	IGF2BP3	9	0
9	Q9Y6M1	IGF2BP2	9	0
10	P52272	HNRNPM	9	3
11	Q5T9A4	ATAD3B	9	0
12	P10809	HSPD1	8	11
13	P07900	HSP90AA1	8	10
14	P54652	HSPA2	8	4
15	P68363	TUBA1B	7	8
16	P34931	HSPA1L	7	6
17	P38646	HSPA9	7	5
18	P13639	EEF2	7	5
19	P40227	CCT6A	6	3
20	P61978	HNRNPK	6	3
21	P08238	HSP90AB1	6	8
22	Q92841	DDX17	6	3
23	Q00839	HNRNPU	6	4
24	P02545	LMNA	6	2
25	P68104	EEF1A1	5	6
26	Q99832	CCT7	5	7
27	P19338	NCL	5	6
28	Q9UJS0	SLC25A13	5	0
29	P06576	ATP5F1B	4	5
30	P78371	CCT2	4	7
31	P29401	TKT	4	5
32	P34897	SHMT2	4	5
33	P04040	CAT	4	3
34	O60506	SYNCRIP	4	3
35	P14866	HNRNPL	4	3
36	O43390	HNRNPR	4	2
37	Q5T749	KPRP	4	3
38	Q8WVV4	POF1B	4	0
39	Q08188	TGM3	4	5
40	Q13835	PKP1	4	0
41	P08670	VIM	3	4
42	P48643	CCT5	3	6
43	P50991	CCT4	3	3
44	Q12931	TRAP1	3	3
45	P49321	NASP	3	3
46	P04843	RPN1	3	1
47	P33991	MCM4	3	2
48	P11021	HSPA5	3	2
49	Q9NXV6	CDKN2AIP	3	0
50	Q13867	BLMH	3	2
51	Q08554	DSC1	3	4
52	P22735	TGM1	3	2
53	Q02790	FKBP4	2	4
54	Q9NUU7	DDX19A	2	3
55	Q9UN86	G3BP2	2	1
56	P50990	CCT8	2	3
57	P09622	DLD	2	1
58	O14744	PRMT5	2	2
59	Q9Y3I0	RTCB	2	1
60	P30101	PDIA3	2	3
61	P25705	ATP5F1A	2	2
62	Q06787	FMR1	2	2
63	Q14498	RBM39	2	1
64	Q13616	CUL1	2	0
65	P26639	TARS1	2	0
66	Q9Y2R4	DDX52	2	0
67	P20700	LMNB1	2	3
68	P14625	HSP90B1	2	2
69	P54886	ALDH18A1	2	3
70	Q14974	KPNB1	2	2
71	Q92499	DDX1	2	2
72	Q14814	MEF2D	2	0
73	Q9UKL0	RCOR1	2	0
74	P42357	HAL	2	0
75	P11940	PABPC1	2	1
76	P02768	ALB	2	2
77	P55072	VCP	2	4
78	Q9UMS4	PRPF19	1	2
79	P39656	DDOST	1	0
80	Q9Y2X3	NOP58	1	0
81	P26368	U2AF2	1	2
82	Q92804	TAF15	1	0
83	P35637	FUS	1	1
84	Q13283	G3BP1	1	1
85	P26599	PTBP1	1	3
86	Q92830	KAT2A	1	0
87	O75306	NDUFS2	1	0
88	P30566	ADSL	1	0
89	Q16658	FSCN1	1	1
90	O43172	PRPF4	1	1
91	O95232	LUC7L3	1	1
92	P08243	ASNS	1	2
93	P49419	ALDH7A1	1	0
94	P11172	UMPS	1	3
95	Q16643	DBN1	1	2
96	Q9NSD9	FARSB	1	0
97	P13010	XRCC5	1	4
98	Q9P258	RCC2	1	3
99	P15884	TCF4	1	0
100	P31930	UQCRC1	1	0
101	P49368	CCT3	1	0
102	P53041	PPP5C	1	1
103	Q07065	CKAP4	1	2
104	O75439	PMPCB	1	0
105	Q01518	CAP1	1	0
106	Q8TED0	UTP15	1	0
107	P17987	TCP1	1	4
108	O95202	LETM1	1	2
109	Q9UMX0	UBQLN1	1	1
110	Q15822	CHRNA2	1	0
111	P55084	HADHB	1	1
112	P49591	SARS1	1	1
113	Q92879	CELF1	1	1
114	P33992	MCM5	1	0
115	P41250	GARS1	1	1
116	Q15003	NCAPH	1	0
117	O75390	CS	1	2
118	P31939	ATIC	1	1
119	P15170	GSPT1	1	1
120	P17655	CAPN2	1	1
121	O43175	PHGDH	1	2
122	Q9BUJ2	HNRNPUL1	1	0
123	P45974	USP5	1	1
124	O43290	SART1	1	0
125	P15311	EZR	1	1
126	Q06210	GFPT1	1	2
127	P31040	SDHA	1	2
128	P46977	STT3A	1	0
129	P04844	RPN2	1	1
130	O00629	KPNA4	1	0
131	O00505	KPNA3	1	0
132	P28331	NDUFS1	1	2
133	P49257	LMAN1	1	0
134	Q16891	IMMT	1	1
135	P09960	LTA4H	1	0
136	Q16610	ECM1	1	1
137	Q13409	DYNC1I2	1	1
138	Q8WVM8	SCFD1	1	1
139	Q9NQW7	XPNPEP1	1	0
140	Q15437	SEC23B	1	1
141	Q13263	TRIM28	1	2
142	Q96GQ7	DDX27	1	1
143	Q92598	HSPH1	1	0
144	Q9BR76	CORO1B	1	0
145	P48163	ME1	1	0
146	P33240	CSTF2	1	0
147	P34932	HSPA4	1	3
148	P40939	HADHA	1	1
149	P55081	MFAP1	1	0
150	O75342	ALOX12B	1	0
151	Q15517	CDSN	1	0
152	Q9BQ52	ELAC2	1	0
153	P35222	CTNNB1	1	0
154	Q8IUR7	ARMC8	1	0
155	Q6VN20	RANBP10	1	0
156	Q15233	NONO	1	1
157	P19484	TFEB	1	0
158	P54136	RARS1	1	1
159	Q12906	ILF3	1	2
160	Q9BRZ2	TRIM56	1	0
161	Q03252	LMNB2	1	0
162	P12956	XRCC6	1	1
