# Supplementary material for: Aldolase A Accelerates Cancer Progression by Modulating mRNA Translation and Protein Biosynthesis via Noncanonical Mechanisms
Source: Adv Sci (Weinh). 2023 Jul 11;10(26):2302425. doi: 10.1002/advs.202302425 (PMC10502857; doi:10.1002/advs.202302425)
Supplement: Supplementary file 3 — Supplemental Table 2 [file ADVS-10-2302425-s001.xlsx]

## Sheet: Translation
UniProtKB Accession No.	Protein Name	Unique peptides(ALDOA)	Unique peptides (IgG)	Fold change（ALDOA/IgG）
Q9NZI8	IGF2BP1	17	2	8.5
P14618	PKM	10	10	1
Q9Y6M1	IGF2BP2	9	0	NA
O00425	IGF2BP3	9	0	NA
P13639	EEF2	7	5	1.4
Q00839	HNRNPU	6	4	1.5
P19338	NCL	5	6	0.833333
O60506	SYNCRIP	4	3	1.33333
P14866	HNRNPL	4	3	1.33333
P34897	SHMT2	4	5	0.8
P08670	VIM	3	4	0.75
P11940	PABPC1	2	1	2
Q06787	FMR1	2	2	1
Q12906	ILF3	1	2	0.5
