# Supplementary material for: Aldolase A Accelerates Cancer Progression by Modulating mRNA Translation and Protein Biosynthesis via Noncanonical Mechanisms
Source: Adv Sci (Weinh). 2023 Jul 11;10(26):2302425. doi: 10.1002/advs.202302425 (PMC10502857; doi:10.1002/advs.202302425)
Supplement: Supplementary file 4 — Supplemental Table 3 [file ADVS-10-2302425-s004.xlsx]

## Sheet: MeRIP-seq
		Methylated RNA immunoprecipitation sequencing (MeRIP-seq) of HuH-7 cells
ensembl_gene_id	chr	chromStart	chromEnd	strand	lg.p	lg.fdr	fold_enrchment	class	external_gene_name	gene_biotype	SingeSite(motif: GGAC)	SS_Number
ENSG00000151914	6	56604147	56604147	-	-7.48	-6.33	12.5	CDS	DST	protein_coding		0
ENSG00000250067	19	19533699	19533699	+	-1.65	-0.906	7.72	three_prime_utr	YJEFN3	protein_coding	19533708,	1
ENSG00000151914	6	56606336	56606336	-	-42.3	-40.5	5.39	CDS	DST	protein_coding	56606474,56606303,	2
ENSG00000269821	11	2657190	2657190	-	-94.9	-92.6	33.1	exon	KCNQ1OT1	antisense_RNA	2657807,2657675,2657067,2656979,2656919,2656655,	6
ENSG00000269821	11	2634183	2634183	-	-4.44	-3.44	11.6	exon	KCNQ1OT1	antisense_RNA	2634057,	1
ENSG00000124942	11	62518888	62518888	-	-14.7	-13.3	2.22	CDS	AHNAK	protein_coding	62518971,62518802,62518769,62518760,	4
ENSG00000010244	17	32381300	32381300	+	-32	-30.4	18.8	three_prime_utr	ZNF207	protein_coding	32381191,	1
ENSG00000006837	5	134308583	134308583	-	-2.68	-1.81	11.6	CDS	CDKL3	protein_coding		0
ENSG00000106546	7	17339263	17339263	+	-18	-16.5	6.9	CDS	AHR	protein_coding	17339115,17339170,	2
ENSG00000173933	11	66639389	66639389	+	-8.01	-6.83	12.2	five_prime_utr	RBM4	protein_coding	66639479,	1
ENSG00000182141	19	21292576	21292576	-	-1.9	-0.25	8.69	three_prime_utr	ZNF708	protein_coding		0
ENSG00000198783	17	34962382	34962382	+	-36.2	-34.5	19.6	exon	ZNF830	protein_coding	34962101,34962377,34962389,34962462,34962470,	5
ENSG00000198105	10	37831362	37831362	-	-2.16	-1.35	9.65	three_prime_utr	ZNF248	protein_coding	37831341,	1
ENSG00000116731	1	13781523	13781523	+	-4.47	-3.46	4.83	CDS	PRDM2	protein_coding	13781476,	1
ENSG00000084093	4	56931562	56931562	+	-57.9	-55.9	25.1	exon	REST	protein_coding	56931626,56931706,	2
ENSG00000281344	12	102224463	102224463	+	-2.34	-1.5	4.83	exon	HELLPAR	macro_lncRNA		0
ENSG00000196730	9	87706848	87706848	+	-15.6	-14.2	29.9	CDS	DAPK1	protein_coding	87706837,87706966,	2
ENSG00000283932	20	22562393	22562393	-	-16.1	-14.7	4.7	three_prime_utr	AL121722.1	protein_coding	22562522,22562472,22562375,	3
ENSG00000185684	12	132130351	132130351	+	-3.01	-2.1	11.6	exon	EP400NL	transcribed_unprocessed_pseudogene	132130434,	1
ENSG00000152661	6	121447806	121447806	+	-82.9	-80.7	7.29	CDS	GJA1	protein_coding	121447896,121447925,	2
ENSG00000130584	20	63743920	63743920	-	-15.8	-14.4	20.3	three_prime_utr	ZBTB46	protein_coding		0
ENSG00000279598	2	178558081	178558081	+	-3.85	-2.88	5.02	exon	AC009948.5	TEC	178557936,178558105,	2
ENSG00000085840	1	52393611	52393611	-	-20.6	-19.1	7.48	CDS	ORC1	protein_coding	52393625,52393499,	2
ENSG00000072864	16	15725094	15725094	+	-2.33	-1.49	4.83	three_prime_utr	NDE1	protein_coding	15725126,	1
ENSG00000168724	5	34954680	34954680	+	-3.67	-2.71	3.18	CDS	DNAJC21	protein_coding		0
ENSG00000176700	15	84643347	84643347	+	-17.7	-16.2	10.3	exon	SCAND2P	transcribed_unprocessed_pseudogene	84643380,	1
ENSG00000273373	1	110371128	110371128	+	-8.44	-7.25	31.8	exon	AL355488.1	antisense_RNA	110371046,	1
ENSG00000263089	17	57092967	57092967	-	-1.9	-0.25	8.69	exon	AC007114.2	antisense_RNA		0
ENSG00000261641	16	1446016	1446016	+	-2.16	-1.35	9.65	exon	AL031600.3	antisense_RNA		0
ENSG00000168769	4	105235473	105235473	+	-17.6	-16.2	12.5	CDS	TET2	protein_coding	105235424,105235521,	2
ENSG00000178105	11	108920068	108920068	+	-2.78	-1.89	8.69	three_prime_utr	DDX10	protein_coding		0
ENSG00000070018	12	12116503	12116503	-	-2.64	-1.77	3.31	three_prime_utr	LRP6	protein_coding		0
ENSG00000184465	6	169559724	169559724	-	-3.21	-2.28	9.65	exon	WDR27	protein_coding	169559864,169559645,	2
ENSG00000137817	15	72242722	72242722	-	-1.65	-0.0486	7.72	exon	PARP6	protein_coding	72242759,72242686,	2
ENSG00000167196	15	75934209	75934209	+	-3.21	-2.28	4.25	three_prime_utr	FBXO22	protein_coding	75934137,75934252,	2
ENSG00000105738	19	38206799	38206799	+	-11	-9.72	6.23	three_prime_utr	SIPA1L3	protein_coding	38206744,	1
ENSG00000141429	18	35710260	35710260	+	-5.75	-4.67	4.95	three_prime_utr	GALNT1	protein_coding		0
ENSG00000064393	7	139716454	139716454	-	-12.2	-10.9	6.67	CDS	HIPK2	protein_coding	139716705,139716645,139716410,	3
ENSG00000257591	19	12145990	12145990	-	-2.16	-1.35	9.65	three_prime_utr	ZNF625	protein_coding	12146023,	1
ENSG00000171560	4	154586757	154586757	-	-119	-117	4.13	CDS	FGA	protein_coding	154586842,	1
ENSG00000113013	5	138556574	138556574	-	-176	-173	9.65	CDS	HSPA9	protein_coding	138556275,	1
ENSG00000166477	15	51966146	51966146	-	-46.2	-44.4	5.43	CDS	LEO1	protein_coding	51966401,51966360,51966270,	3
ENSG00000120889	8	23022801	23022801	-	-6.4	-5.29	7.14	CDS	TNFRSF10B	protein_coding	23022900,23022855,23022735,	3
ENSG00000261488	3	112133601	112133601	+	-2.68	-1.81	11.6	exon	AC128688.2	antisense_RNA		0
ENSG00000112320	6	107659120	107659120	+	-2.11	-1.31	5.79	three_prime_utr	SOBP	protein_coding		0
ENSG00000160336	19	53457425	53457425	+	-2.11	-1.31	7.72	three_prime_utr	ZNF761	protein_coding	53457475,	1
ENSG00000104067	15	29719917	29719917	-	-7.49	-6.34	2.38	CDS	TJP1	protein_coding		0
ENSG00000181924	11	73873175	73873175	-	-28.8	-27.2	9.72	CDS	COA4	protein_coding	73873230,	1
ENSG00000165632	10	7964261	7964261	+	-10.9	-9.58	9.01	CDS	TAF3	protein_coding	7964117,7964213,7964349,	3
ENSG00000120948	1	11023474	11023474	+	-28.1	-26.5	3.02	three_prime_utr	TARDBP	protein_coding		0
ENSG00000167522	16	89284983	89284983	-	-651	#NAME?	18	CDS	ANKRD11	protein_coding	89285972,89285897,89285876,89285864,89285846,89285822,89285696,89285687,89285667,89285450,89285399,89285289,89285220,89285063,89284999,89284943,89284577,89284364,89284355,89284331,89283891,89283870,89283816,89283810,89283729,	25
ENSG00000135679	12	68842165	68842165	+	-209	-206	20.7	three_prime_utr	MDM2	protein_coding	68841947,68842067,68842254,68842271,	4
ENSG00000155657	2	178740049	178740049	-	-3.23	-2.3	6.76	CDS	TTN	protein_coding	178740106,	1
ENSG00000259706	15	99257825	99257825	+	-4.44	-3.44	7.72	exon	HSP90B2P	processed_pseudogene		0
ENSG00000140836	16	72798305	72798305	-	-3.41	-2.48	6.76	CDS	ZFHX3	protein_coding	72798267,	1
ENSG00000196177	10	123055153	123055153	+	-6.37	-5.26	4.01	three_prime_utr	ACADSB	protein_coding	123055203,	1
ENSG00000162702	1	200406580	200406580	-	-11.5	-10.2	2.9	exon	ZNF281	protein_coding		0
ENSG00000196531	12	56716520	56716520	-	-17.6	-16.2	13	CDS	NACA	protein_coding	56716624,	1
ENSG00000197343	7	99572295	99572295	+	-28.7	-27.1	12.5	exon	ZNF655	protein_coding	99571642,99572388,99572529,	3
ENSG00000180626	17	5183878	5183878	-	-9.06	-7.84	33.8	CDS	ZNF594	protein_coding	5184132,	1
ENSG00000188021	X	56565138	56565138	+	-1.67	-0.919	2.73	CDS	UBQLN2	protein_coding		0
ENSG00000175183	12	76861520	76861520	-	-1.65	-0.906	7.72	exon	CSRP2	protein_coding		0
ENSG00000180104	5	453728	453728	+	-12.6	-11.3	4.24	CDS	EXOC3	protein_coding	453767,	1
ENSG00000160214	21	43803856	43803856	+	-5.55	-4.48	13.5	three_prime_utr	RRP1	protein_coding	43803693,43803790,43803830,43803863,43803955,43804042,	6
ENSG00000182903	4	442416	442416	-	-50.8	-48.9	14.2	CDS	ZNF721	protein_coding	442682,442587,	2
ENSG00000187772	6	105078629	105078629	+	-2.92	-2.02	1.18	CDS	LIN28B	protein_coding		0
ENSG00000169213	1	51912191	51912191	-	-1.44	-0.72	2.9	three_prime_utr	RAB3B	protein_coding		0
ENSG00000029639	6	155257969	155257969	-	-1.65	-0.905	1.87	CDS	TFB1M	protein_coding		0
ENSG00000137275	6	3105672	3105672	+	-8.58	-7.38	8.69	CDS	RIPK1	protein_coding	3105518,3105649,	2
ENSG00000185219	3	44445797	44445797	-	-21.7	-20.2	2.38	three_prime_utr	ZNF445	protein_coding	44445839,44445747,	2
ENSG00000186871	X	72207421	72207421	-	-2.34	-1.5	5.31	CDS	ERCC6L	protein_coding	72207482,72207433,72207367,72207339,	4
ENSG00000180921	8	143726146	143726146	-	-2.78	-1.89	10.6	CDS	FAM83H	protein_coding	143726198,143726171,143726160,	3
ENSG00000118058	11	118503086	118503086	+	-8.16	-6.98	6.43	CDS	KMT2A	protein_coding		0
ENSG00000012232	8	28751117	28751117	+	-1.79	-1.02	3.09	exon	EXTL3	protein_coding	28751113,28751159,	2
ENSG00000165671	5	177209852	177209852	+	-94.2	-92	11.9	CDS	NSD1	protein_coding	177209676,177209747,177209923,	3
ENSG00000229807	X	73822958	73822958	-	-6.55	-5.43	2.41	exon	XIST	lincRNA		0
ENSG00000198039	7	64927792	64927792	+	-7.79	-6.62	9.65	three_prime_utr	ZNF273	protein_coding	64927747,64927822,	2
ENSG00000180806	12	54002647	54002647	+	-43.3	-41.5	14.5	CDS	HOXC9	protein_coding	54002549,	1
ENSG00000152620	5	36194943	36194943	-	-59.2	-57.3	6.6	three_prime_utr	NADK2	protein_coding	36194950,36194843,	2
ENSG00000009413	6	111374818	111374818	-	-17.5	-16.1	8.85	three_prime_utr	REV3L	protein_coding		0
ENSG00000196739	9	114169036	114169036	+	-5.71	-4.63	5.6	CDS	COL27A1	protein_coding	114168932,	1
ENSG00000111364	12	123619507	123619507	+	-161	-158	20.7	exon	DDX55	protein_coding	123619530,123619985,123620168,	3
ENSG00000186834	17	45150256	45150256	+	-29.3	-27.7	7.14	CDS	HEXIM1	protein_coding	45150097,45150178,45150303,45150357,	4
ENSG00000089006	20	17944122	17944122	-	-1.68	-0.928	3.86	exon	SNX5	protein_coding		0
ENSG00000159217	17	49049957	49049957	+	-5.49	-4.43	3.96	three_prime_utr	IGF2BP1	protein_coding		0
ENSG00000139651	12	53187813	53187813	+	-2.33	-1.49	2.9	three_prime_utr	ZNF740	protein_coding	53187836,53187862,	2
ENSG00000104611	8	19394964	19394964	+	-10.1	-8.83	4.16	three_prime_utr	SH2D4A	protein_coding	19395145,	1
ENSG00000146757	7	65399185	65399185	+	-4.09	-3.11	3.57	CDS	ZNF92	protein_coding		0
ENSG00000148484	10	16591837	16591837	-	-1.91	-1.13	2.9	three_prime_utr	RSU1	protein_coding		0
ENSG00000163535	2	200572020	200572020	+	-265	-262	12.4	CDS	SGO2	protein_coding	200571642,200572101,200572398,	3
ENSG00000161920	17	4733403	4733403	+	-3.72	-2.75	6.76	three_prime_utr	MED11	protein_coding		0
ENSG00000180974	11	5885843	5885843	+	-3.72	-2.75	7.72	three_prime_utr	OR52E4	protein_coding		0
ENSG00000157933	1	2307124	2307124	+	-2.87	-1.98	5.15	three_prime_utr	SKI	protein_coding		0
ENSG00000122547	7	36154773	36154773	+	-1.65	-0.718	7.72	CDS	EEPD1	protein_coding	36154811,	1
ENSG00000117000	1	40236737	40236737	+	-4.07	-3.09	5.21	CDS	RLF	protein_coding		0
ENSG00000062716	17	59839092	59839092	+	-3.87	-2.9	1.95	exon	VMP1	protein_coding		0
ENSG00000170456	12	31452152	31452152	-	-6.59	-5.47	9.65	CDS	DENND5B	protein_coding	31452154,31452085,31451989,	3
ENSG00000114391	3	101681254	101681254	-	-36.2	-34.5	2.65	exon	RPL24	protein_coding		0
ENSG00000121578	3	119212239	119212239	-	-15.2	-13.9	4.83	three_prime_utr	B4GALT4	protein_coding	119212304,119212255,	2
ENSG00000106665	7	74376247	74376247	+	-8.16	-6.98	18.3	CDS	CLIP2	protein_coding	74376136,74376190,74376232,74376253,74376268,74376289,	6
ENSG00000116539	1	155480360	155480360	-	-131	-128	20.3	CDS	ASH1L	protein_coding	155480712,155480575,155480334,155479942,	4
ENSG00000165716	9	136723841	136723841	+	-3.36	-2.43	2.76	three_prime_utr	FAM69B	protein_coding		0
ENSG00000013288	4	6619092	6619092	+	-2.94	-2.05	12.5	three_prime_utr	MAN2B2	protein_coding	6619072,6619098,	2
ENSG00000166716	15	84783715	84783715	+	-4.64	-3.62	3.15	CDS	ZNF592	protein_coding	84783714,	1
ENSG00000130164	19	11131677	11131677	+	-3.51	-2.56	2.49	three_prime_utr	LDLR	protein_coding	11131544,11131695,	2
ENSG00000245532	11	65442138	65442138	+	-11.8	-10.5	43.4	exon	NEAT1	lincRNA	65442095,65442251,	2
ENSG00000215271	14	23276175	23276175	-	-2.11	-1.31	3.38	CDS	HOMEZ	protein_coding		0
ENSG00000108424	17	47682580	47682580	+	-51.8	-49.9	2.78	three_prime_utr	KPNB1	protein_coding		0
ENSG00000196693	10	42594384	42594384	-	-7.76	-6.6	28	CDS	ZNF33B	protein_coding		0
ENSG00000171530	5	77691585	77691585	-	-4.82	-3.79	1.4	three_prime_utr	TBCA	protein_coding		0
ENSG00000170017	3	105576600	105576600	+	-4.85	-3.82	3.09	three_prime_utr	ALCAM	protein_coding	105576595,	1
ENSG00000085276	3	169147023	169147023	-	-14.7	-13.4	8.69	five_prime_utr	MECOM	protein_coding	169146981,169146933,	2
ENSG00000229807	X	73851808	73851808	-	-20	-18.5	2.32	exon	XIST	lincRNA		0
ENSG00000128881	15	42752750	42752750	-	-2.68	-1.81	11.6	CDS	TTBK2	protein_coding		0
ENSG00000215252	15	34526749	34526749	-	-5.94	-4.85	4.46	exon	GOLGA8B	protein_coding		0
ENSG00000101199	20	63289388	63289388	+	-2.69	-1.81	3.14	three_prime_utr	ARFGAP1	protein_coding	63289379,63289413,63289425,	3
ENSG00000147883	9	22005945	22005945	-	-4.12	-3.13	5.79	three_prime_utr	CDKN2B	protein_coding	22006084,22006051,22005991,	3
ENSG00000170502	4	87457966	87457966	+	-3.43	-2.49	3.86	CDS	NUDT9	protein_coding	87457992,	1
ENSG00000235919	1	155563398	155563398	+	-3.24	-2.32	6.11	exon	ASH1L-AS1	antisense_RNA	155563341,155563380,155563387,155563419,155563471,	5
ENSG00000181852	12	56206611	56206611	-	-7.36	-6.21	4.34	CDS	RNF41	protein_coding		0
ENSG00000237406	22	35897926	35897926	-	-3.21	-2.29	13.5	exon	NDUFA9P1	processed_pseudogene	35898011,	1
ENSG00000075275	22	46362917	46362917	-	-2.34	-1.5	4.1	three_prime_utr	CELSR1	protein_coding	46362956,46362897,	2
ENSG00000226180	16	87695227	87695227	-	-2.68	-1.81	11.6	exon	AC010536.1	lincRNA	87695312,	1
ENSG00000197461	7	498407	498407	-	-24.2	-22.6	10.1	three_prime_utr	PDGFA	protein_coding		0
ENSG00000078043	18	46803538	46803538	-	-8.27	-7.08	28	three_prime_utr	PIAS2	protein_coding		0
ENSG00000279530	12	70324214	70324214	-	-1.9	-0.25	8.69	exon	AC092881.1	TEC		0
ENSG00000262652	17	82578467	82578467	+	-1.65	-0.0486	7.72	exon	AC124283.3	sense_intronic		0
ENSG00000136153	13	75805595	75805595	+	-5.9	-4.82	3.03	CDS	LMO7	protein_coding	75805683,	1
ENSG00000262655	11	14266675	14266675	+	-2.11	-1.31	5.79	three_prime_utr	SPON1	protein_coding		0
ENSG00000171320	8	27776838	27776838	+	-17.5	-16.1	8.6	CDS	ESCO2	protein_coding	27777000,27777126,	2
ENSG00000137501	11	85727272	85727272	-	-1.93	-1.14	4.18	CDS	SYTL2	protein_coding	85727234,	1
ENSG00000167291	17	79940783	79940783	-	-6.63	-5.52	6.43	three_prime_utr	TBC1D16	protein_coding	79940881,79940839,79940824,79940772,79940765,	5
ENSG00000175387	18	47826134	47826134	-	-2.16	-1.35	9.65	three_prime_utr	SMAD2	protein_coding		0
ENSG00000236859	2	121651022	121651022	+	-7.28	-6.13	9.17	exon	NIFK-AS1	antisense_RNA		0
ENSG00000185924	17	1936893	1936893	-	-3.74	-2.78	15.4	CDS	RTN4RL1	protein_coding	1936947,1936923,1936904,	3
ENSG00000102893	16	47700954	47700954	+	-2.11	-1.31	6.76	three_prime_utr	PHKB	protein_coding		0
ENSG00000118707	20	36591253	36591253	+	-9.59	-8.35	14.2	CDS	TGIF2	protein_coding	36591250,36591288,36591297,36591372,	4
ENSG00000178502	17	41854557	41854557	-	-33.4	-31.7	71.4	CDS	KLHL11	protein_coding	41854752,41854713,41854670,41854526,41854487,41854323,	6
ENSG00000146676	7	44883939	44883939	-	-4.05	-3.07	4.66	three_prime_utr	PURB	protein_coding		0
ENSG00000065526	1	15932549	15932549	+	-11.9	-10.6	3.93	CDS	SPEN	protein_coding	15932502,	1
ENSG00000228393	7	104982447	104982447	-	-3.84	-2.87	5.31	exon	LINC01004	antisense_RNA		0
ENSG00000261326	1	23286602	23286602	-	-2.42	-1.57	10.6	exon	LINC01355	lincRNA		0
ENSG00000171522	5	40692350	40692350	+	-8.11	-6.93	24.1	CDS	PTGER4	protein_coding	40692207,40692250,40692411,	3
ENSG00000132330	2	238091967	238091967	+	-3.87	-2.9	6.76	exon	SCLY	protein_coding		0
ENSG00000159917	19	44288037	44288037	-	-6.53	-5.42	9.65	exon	ZNF235	protein_coding		0
ENSG00000197302	16	31757913	31757913	+	-2.58	-1.72	6.76	three_prime_utr	ZNF720	protein_coding		0
ENSG00000150779	11	112085247	112085247	-	-9.19	-7.97	4.99	three_prime_utr	TIMM8B	protein_coding	112085262,	1
ENSG00000118961	2	20686903	20686903	-	-5.22	-4.17	6.18	stop_codon	LDAH	protein_coding		0
ENSG00000173821	17	80332248	80332248	+	-4.59	-3.57	6.51	CDS	RNF213	protein_coding	80332236,80332413,80332434,80332470,	4
ENSG00000213443	12	9695965	9695965	+	-4.83	-3.8	19.3	three_prime_utr	AC007068.1	processed_pseudogene	9696017,	1
ENSG00000051341	3	121488067	121488067	-	-31.5	-29.9	13.1	CDS	POLQ	protein_coding	121488219,121488064,121488008,	3
ENSG00000185798	3	196554461	196554461	-	-7.37	-6.22	15.4	CDS	WDR53	protein_coding		0
ENSG00000281344	12	102224718	102224718	+	-2.42	-1.57	10.6	exon	HELLPAR	macro_lncRNA		0
ENSG00000116717	1	67687933	67687933	+	-75.4	-73.3	4.82	three_prime_utr	GADD45A	protein_coding		0
ENSG00000136891	9	100306137	100306137	-	-55.5	-53.5	24.8	exon	TEX10	protein_coding		0
ENSG00000174373	14	35627819	35627819	-	-6.31	-5.2	6.27	CDS	RALGAPA1	protein_coding		0
ENSG00000278635	12	9416661	9416661	+	-1.43	-0.718	4.34	exon	AC141557.2	unprocessed_pseudogene		0
ENSG00000120693	13	36879653	36879653	-	-2.11	-1.31	5.79	CDS	SMAD9	protein_coding	36879574,	1
ENSG00000187634	1	944206	944206	+	-3.79	-2.82	3.03	three_prime_utr	SAMD11	protein_coding		0
ENSG00000186448	3	44643305	44643305	+	-11.8	-10.5	6.49	CDS	ZNF197	protein_coding		0
ENSG00000166557	15	79419901	79419901	+	-4.35	-3.35	6.27	three_prime_utr	TMED3	protein_coding		0
ENSG00000152583	4	87494312	87494312	-	-3.48	-2.53	14.5	CDS	SPARCL1	protein_coding	87494438,	1
ENSG00000197299	15	90760937	90760937	+	-2.22	-1.39	3.22	CDS	BLM	protein_coding		0
ENSG00000176124	13	50107025	50107025	+	-1.9	-0.25	8.69	exon	DLEU1	processed_transcript		0
ENSG00000180376	3	56566742	56566742	+	-2.94	-2.05	12.5	CDS	CCDC66	protein_coding		0
ENSG00000151746	12	32328235	32328235	+	-3.41	-2.48	6.11	CDS	BICD1	protein_coding	32328180,	1
ENSG00000189060	22	37805938	37805938	+	-30.7	-29	7.01	CDS	H1F0	protein_coding	37806150,	1
ENSG00000145332	4	87160924	87160924	-	-6.78	-5.65	6.59	three_prime_utr	KLHL8	protein_coding		0
ENSG00000122482	1	90940465	90940465	-	-27.1	-25.5	10.4	CDS	ZNF644	protein_coding		0
ENSG00000165244	9	96387927	96387927	-	-5.12	-4.07	5.98	three_prime_utr	ZNF367	protein_coding	96388015,	1
ENSG00000196792	14	30895308	30895308	-	-11.6	-10.3	2.58	three_prime_utr	STRN3	protein_coding	30895373,30895214,	2
ENSG00000091009	5	146286097	146286097	+	-2.98	-2.08	4.25	three_prime_utr	RBM27	protein_coding		0
ENSG00000259605	19	45769066	45769066	+	-3.87	-2.9	3.86	exon	AC074212.1	processed_transcript	45769153,	1
ENSG00000130921	12	123253921	123253921	+	-11.1	-9.86	12.1	CDS	C12orf65	protein_coding	123253816,123253874,	2
ENSG00000010818	6	142774688	142774688	-	-36.2	-34.4	69.5	CDS	HIVEP2	protein_coding	142774734,142774725,142774712,142774607,	4
ENSG00000212747	X	135021665	135021665	-	-2.68	-1.81	11.6	three_prime_utr	RTL8B	protein_coding	135021622,135021609,	2
ENSG00000166170	14	103560990	103560990	-	-16	-14.6	8.3	CDS	BAG5	protein_coding		0
ENSG00000249721	5	67693050	67693050	-	-1.48	-0.756	3.54	exon	AC112206.3	processed_pseudogene		0
ENSG00000103657	15	63733023	63733023	-	-1.95	-1.16	2.41	CDS	HERC1	protein_coding		0
ENSG00000281344	12	102225633	102225633	+	-27.7	-26.1	22.6	exon	HELLPAR	macro_lncRNA	102225575,102225660,102225735,102225860,	4
ENSG00000232445	7	101310779	101310779	+	-2.11	-1.31	5.79	exon	AC006329.1	antisense_RNA		0
ENSG00000275004	22	22487835	22487835	-	-11.9	-10.6	23.6	CDS	ZNF280B	protein_coding		0
ENSG00000137693	11	102229930	102229930	+	-13.1	-11.8	2.9	CDS	YAP1	protein_coding		0
ENSG00000100201	22	38488746	38488746	-	-7.63	-6.46	19.3	exon	DDX17	protein_coding		0
ENSG00000197912	16	89557633	89557633	+	-12.1	-10.8	5.47	three_prime_utr	SPG7	protein_coding	89557509,89557519,89557612,89557641,89557658,	5
ENSG00000155657	2	178577443	178577443	-	-2.69	-1.81	3.14	CDS	TTN	protein_coding		0
ENSG00000141378	17	59697616	59697616	-	-14.9	-13.5	42.5	CDS	PTRH2	protein_coding	59697568,59697538,59697487,59697434,	4
ENSG00000168116	6	57053101	57053101	+	-4.51	-3.5	4.5	CDS	KIAA1586	protein_coding		0
ENSG00000182952	6	26545409	26545409	+	-15.8	-14.4	12.4	CDS	HMGN4	protein_coding		0
ENSG00000161813	12	50477025	50477025	+	-6.94	-5.81	4.23	three_prime_utr	LARP4	protein_coding	50477052,	1
ENSG00000198146	15	34983091	34983091	-	-41.8	-40	9.65	exon	ZNF770	protein_coding		0
ENSG00000106809	9	92385088	92385088	-	-27.4	-25.8	20.3	three_prime_utr	OGN	protein_coding		0
ENSG00000125848	20	14327291	14327291	-	-34.1	-32.4	13.1	CDS	FLRT3	protein_coding	14327155,	1
ENSG00000077254	1	77728474	77728474	-	-3.2	-2.28	2.02	CDS	USP33	protein_coding		0
ENSG00000097007	9	130884537	130884537	+	-1.6	-0.862	1.82	CDS	ABL1	protein_coding	130884505,	1
ENSG00000164073	4	127920605	127920605	-	-2.6	-1.73	4.5	three_prime_utr	MFSD8	protein_coding		0
ENSG00000140612	15	84672066	84672066	-	-2.16	-1.35	9.65	exon	SEC11A	protein_coding		0
ENSG00000269821	11	2695374	2695374	-	-11.4	-10.1	1.85	exon	KCNQ1OT1	antisense_RNA		0
ENSG00000074621	15	65654029	65654029	+	-6.53	-5.42	11.1	CDS	SLC24A1	protein_coding		0
ENSG00000080224	3	96987525	96987525	+	-2.11	-1.31	5.79	CDS	EPHA6	protein_coding	96987518,	1
ENSG00000106809	9	92384191	92384191	-	-9.06	-7.84	13.5	three_prime_utr	OGN	protein_coding		0
ENSG00000198964	10	50307110	50307110	-	-5.61	-4.54	5.79	three_prime_utr	SGMS1	protein_coding	50306972,50306961,	2
ENSG00000138593	15	49011755	49011755	-	-1.9	-1.11	8.69	CDS	SECISBP2L	protein_coding	49011817,	1
ENSG00000172939	3	38253647	38253647	+	-15.1	-13.7	28	three_prime_utr	OXSR1	protein_coding		0
ENSG00000048405	7	127374674	127374674	-	-5.18	-4.13	2.17	CDS	ZNF800	protein_coding		0
ENSG00000136536	2	159748172	159748172	+	-2.78	-1.89	4.05	CDS	2022-03-07	protein_coding	159748121,	1
ENSG00000154920	17	50375830	50375830	+	-1.88	-1.1	5.31	CDS	EME1	protein_coding		0
ENSG00000182010	10	62198005	62198005	-	-1.9	-1.11	8.69	exon	RTKN2	protein_coding		0
ENSG00000185115	15	29268858	29268858	-	-3.82	-2.86	9.17	CDS	NSMCE3	protein_coding	29268876,29268773,29268764,	3
ENSG00000174501	2	95855961	95855961	-	-3.48	-2.53	9.65	CDS	ANKRD36C	protein_coding	95855959,	1
ENSG00000272752	7	100367547	100367547	+	-14.9	-13.5	10.6	exon	STAG3L5P-PVRIG2P-PILRB	processed_transcript	100367420,100367495,	2
ENSG00000113658	5	136180606	136180606	+	-4.12	-3.13	6.03	three_prime_utr	SMAD5	protein_coding		0
ENSG00000242125	1	28507200	28507200	+	-6.77	-5.64	2.93	exon	SNHG3	sense_intronic	28507260,	1
ENSG00000115977	2	69473629	69473629	-	-1.9	-0.718	8.69	three_prime_utr	AAK1	protein_coding		0
ENSG00000107485	10	8074437	8074437	+	-2.11	-1.31	4.5	three_prime_utr	GATA3	protein_coding	8074445,	1
ENSG00000100106	22	37757929	37757929	+	-2.8	-1.92	1.7	CDS	TRIOBP	protein_coding	37757913,37757974,	2
ENSG00000167196	15	75938659	75938659	+	-136	-134	40.4	three_prime_utr	FBXO22	protein_coding	75938110,75938463,	2
ENSG00000118900	16	4874435	4874435	+	-2.94	-2.05	12.5	CDS	UBN1	protein_coding	4874385,	1
ENSG00000135837	1	180020564	180020564	+	-2.57	-1.71	4.18	CDS	CEP350	protein_coding		0
ENSG00000138443	2	203441425	203441425	+	-1.81	-1.04	2.9	three_prime_utr	ABI2	protein_coding		0
ENSG00000131711	5	72199992	72199992	+	-5.2	-4.15	2.19	CDS	MAP1B	protein_coding	72199950,72200016,	2
ENSG00000143157	1	166852749	166852749	+	-14.1	-12.7	7.37	three_prime_utr	POGK	protein_coding	166852740,166852790,	2
ENSG00000152926	7	64978019	64978019	-	-2.68	-1.81	11.6	exon	ZNF117	protein_coding		0
ENSG00000184675	X	64192256	64192256	-	-2.64	-1.77	3.31	CDS	AMER1	protein_coding	64192280,64192274,64192221,	3
ENSG00000203950	X	135051299	135051299	-	-2.45	-1.6	3.17	three_prime_utr	RTL8A	protein_coding	135051300,135051274,135051261,	3
ENSG00000080947	1	16467988	16467988	-	-1.65	-0.0486	7.72	exon	CROCCP3	transcribed_unprocessed_pseudogene	16468026,	1
ENSG00000173230	3	121697430	121697430	-	-69.7	-67.6	5.6	CDS	GOLGB1	protein_coding	121697598,121697101,	2
ENSG00000139218	12	45927742	45927742	-	-22.1	-20.5	6.3	CDS	SCAF11	protein_coding	45927833,45927566,	2
ENSG00000174010	X	23988497	23988497	-	-17.6	-16.2	17.6	exon	KLHL15	protein_coding	23988482,23988472,23988379,23988364,	4
ENSG00000198646	20	34757710	34757710	-	-4.07	-3.09	5.21	CDS	NCOA6	protein_coding		0
ENSG00000011405	11	17168987	17168987	-	-67	-64.9	5.52	CDS	PIK3C2A	protein_coding	17169012,	1
ENSG00000165280	9	35057004	35057004	-	-4.23	-3.24	1.3	three_prime_utr	VCP	protein_coding	35057078,35057037,35056970,	3
ENSG00000265491	1	145741695	145741695	-	-2.42	-1.57	10.6	three_prime_utr	RNF115	protein_coding	145741675,	1
ENSG00000095787	10	28535662	28535662	+	-9.34	-8.11	2.8	CDS	WAC	protein_coding		0
ENSG00000225470	X	74007795	74007795	+	-3.21	-2.29	13.5	exon	JPX	lincRNA		0
ENSG00000177683	7	108564464	108564464	-	-14.3	-12.9	11.4	CDS	THAP5	protein_coding	108564436,	1
ENSG00000108588	17	63746727	63746727	-	-3.48	-2.54	2.9	three_prime_utr	CCDC47	protein_coding		0
ENSG00000145860	5	159158891	159158891	-	-5.63	-4.56	12.5	CDS	RNF145	protein_coding	159158804,	1
ENSG00000196652	7	99531761	99531761	+	-3.99	-3.01	2.64	three_prime_utr	ZKSCAN5	protein_coding	99531678,	1
ENSG00000050327	7	144365292	144365292	+	-4.46	-3.46	4.34	CDS	ARHGEF5	protein_coding	144365272,144365324,144365350,	3
ENSG00000262228	17	765259	765259	-	-2.42	-1.57	10.6	exon	AC087392.3	lincRNA		0
ENSG00000223599	1	153852804	153852804	-	-2.94	-2.05	12.5	exon	AL513523.1	processed_pseudogene	153852861,	1
ENSG00000224699	1	110347340	110347340	+	-3.85	-2.88	11.6	exon	LAMTOR5-AS1	processed_transcript		0
ENSG00000118412	6	89862779	89862779	+	-229	-226	18.8	exon	CASP8AP2	protein_coding	89862566,89862841,	2
ENSG00000106823	9	92515042	92515042	-	-4.67	-3.65	11.6	CDS	ECM2	protein_coding	92515077,92514954,	2
ENSG00000269821	11	2644037	2644037	-	-84.4	-82.3	38.2	exon	KCNQ1OT1	antisense_RNA	2644918,2643726,2643597,2643173,	4
ENSG00000213741	14	49572120	49572120	-	-1.41	-0.0352	6.76	three_prime_utr	RPS29	protein_coding		0
ENSG00000255302	15	48878765	48878765	+	-364	#NAME?	16.3	three_prime_utr	EID1	protein_coding	48878465,48878495,48878780,48878882,	4
ENSG00000124383	2	71134724	71134724	+	-574	#NAME?	8.99	CDS	MPHOSPH10	protein_coding	71130802,71133193,71133377,71133551,	4
ENSG00000274627	16	89521273	89521273	+	-9.85	-8.6	7.72	exon	AC092123.2	sense_intronic		0
ENSG00000163956	4	3512805	3512805	-	-22.3	-20.8	4.85	three_prime_utr	LRPAP1	protein_coding	3513017,3512927,3512896,3512702,	4
ENSG00000139278	12	75501971	75501971	+	-24.4	-22.9	5.28	three_prime_utr	GLIPR1	protein_coding		0
ENSG00000169131	5	178713552	178713552	-	-2.58	-1.72	6.76	CDS	ZNF354A	protein_coding	178713560,	1
ENSG00000206557	3	32894217	32894217	+	-9.7	-8.46	3.45	three_prime_utr	TRIM71	protein_coding	32894320,	1
ENSG00000224019	2	185956824	185956824	-	-2.94	-2.05	12.5	exon	RPL21P32	processed_pseudogene		0
ENSG00000104064	15	50350609	50350609	-	-1.65	-0.0486	7.72	exon	GABPB1	protein_coding		0
ENSG00000112773	6	81750290	81750290	-	-28.7	-27.1	12.4	CDS	FAM46A	protein_coding		0
ENSG00000141452	18	23531731	23531731	+	-6.21	-5.11	24.1	three_prime_utr	C18orf8	protein_coding		0
ENSG00000269821	11	2627149	2627149	-	-2.68	-1.81	11.6	exon	KCNQ1OT1	antisense_RNA		0
ENSG00000197024	7	149182173	149182173	+	-5.22	-4.17	6.18	three_prime_utr	ZNF398	protein_coding	149182186,	1
ENSG00000196876	12	51807300	51807300	+	-3.48	-2.53	6.43	CDS	SCN8A	protein_coding	51807209,	1
ENSG00000147130	X	71252672	71252672	-	-3.85	-2.88	3.86	CDS	ZMYM3	protein_coding		0
ENSG00000197321	10	29457951	29457951	-	-2.42	-1.57	10.6	three_prime_utr	SVIL	protein_coding		0
ENSG00000103995	15	48756354	48756354	-	-10.4	-9.13	15.1	CDS	CEP152	protein_coding	48756166,	1
ENSG00000184635	19	19933339	19933339	+	-13.3	-11.9	14.7	CDS	ZNF93	protein_coding	19933275,19933350,	2
ENSG00000269821	11	2651460	2651460	-	-3.89	-2.91	7.72	exon	KCNQ1OT1	antisense_RNA	2651600,2651537,	2
ENSG00000176783	5	179609846	179609846	+	-4.12	-3.13	3.54	three_prime_utr	RUFY1	protein_coding		0
ENSG00000197111	12	53480698	53480698	+	-3.62	-2.67	4.34	three_prime_utr	PCBP2	protein_coding	53480692,53480739,	2
ENSG00000267515	18	12450892	12450892	+	-2.16	-1.35	9.65	exon	AP001029.3	processed_pseudogene		0
ENSG00000248449	5	141427032	141427032	+	-1.9	-0.906	8.69	exon	PCDHGB8P	transcribed_unitary_pseudogene		0
ENSG00000069966	15	52116048	52116048	-	-2.42	-1.57	10.6	three_prime_utr	GNB5	protein_coding	52116000,	1
ENSG00000270181	13	102862518	102862518	+	-8.1	-6.92	5.4	CDS	BIVM-ERCC5	protein_coding	102862441,102862595,102862635,	3
ENSG00000257000	12	132077977	132077977	-	-3.48	-2.53	14.5	exon	AC137590.1	antisense_RNA	132077952,132077936,	2
ENSG00000186532	17	1800259	1800259	-	-2.11	-1.31	4.5	CDS	SMYD4	protein_coding	1800261,	1
ENSG00000173517	15	77114170	77114170	-	-3.21	-2.28	5.07	exon	PEAK1	protein_coding		0
ENSG00000003756	3	50101494	50101494	+	-2.58	-1.72	8.69	exon	RBM5	protein_coding		0
ENSG00000188786	1	37857521	37857521	-	-2.17	-1.35	3.86	CDS	MTF1	protein_coding	37857557,37857520,37857498,37857464,	4
ENSG00000029363	6	136276168	136276168	-	-275	-272	15.4	CDS	BCLAF1	protein_coding	136276220,	1
ENSG00000177606	1	58782122	58782122	-	-126	-124	11.6	CDS	JUN	protein_coding	58781941,	1
ENSG00000163605	3	73065047	73065047	+	-50.1	-48.2	4.98	CDS	PPP4R2	protein_coding		0
ENSG00000102870	16	30783185	30783185	-	-2.16	-1.35	9.65	CDS	ZNF629	protein_coding	30783229,30783213,	2
ENSG00000162889	1	206732709	206732709	+	-8.23	-7.05	4.91	exon	MAPKAPK2	protein_coding	206732746,	1
ENSG00000198886	MT	11014	11014	+	-63.4	-61.4	1.39	CDS	MT-ND4	protein_coding		0
ENSG00000253797	13	52030970	52030970	+	-3.06	-2.15	3.38	CDS	UTP14C	protein_coding	52030892,	1
ENSG00000159658	1	46676565	46676565	-	-2.38	-1.54	2.9	three_prime_utr	EFCAB14	protein_coding		0
ENSG00000281344	12	102233102	102233102	+	-1.65	-0.756	7.72	exon	HELLPAR	macro_lncRNA		0
ENSG00000170144	2	177221180	177221180	+	-4.09	-3.11	2.73	three_prime_utr	HNRNPA3	protein_coding	177221251,	1
ENSG00000120071	17	46040684	46040684	-	-2.58	-1.72	7.72	exon	KANSL1	protein_coding		0
ENSG00000279656	14	23023888	23023888	-	-5.31	-4.25	9.65	exon	AL132780.4	TEC		0
ENSG00000260708	22	46762111	46762111	-	-11.4	-10.1	6.63	exon	AL118516.1	antisense_RNA	46762107,	1
ENSG00000149150	11	57485042	57485042	-	-81.7	-79.5	14.4	three_prime_utr	SLC43A1	protein_coding	57485078,	1
ENSG00000148296	9	133330116	133330116	-	-2.68	-1.81	11.6	three_prime_utr	SURF6	protein_coding		0
ENSG00000196715	7	65954278	65954278	+	-12.6	-11.2	11.3	CDS	VKORC1L1	protein_coding	65954295,	1
ENSG00000117724	1	214640406	214640406	+	-80	-77.9	8.69	CDS	CENPF	protein_coding	214640349,214640580,	2
ENSG00000136603	3	170360399	170360399	+	-9.06	-7.85	1.89	CDS	SKIL	protein_coding	170360434,	1
ENSG00000242265	7	94666875	94666875	+	-59.6	-57.6	4.04	three_prime_utr	PEG10	protein_coding	94666620,94666867,94666899,94666919,94667060,94667074,94667143,	7
ENSG00000103035	16	74305587	74305587	+	-22.3	-20.7	1.46	CDS	PSMD7	protein_coding	74305665,	1
ENSG00000178401	12	49351533	49351533	+	-15.4	-14	10.3	three_prime_utr	DNAJC22	protein_coding	49351407,49351522,	2
ENSG00000102908	16	69703901	69703901	+	-8.85	-7.64	6.11	three_prime_utr	NFAT5	protein_coding	69704000,	1
ENSG00000234709	9	99998743	99998743	-	-2.98	-2.08	4.34	exon	UPF3AP3	transcribed_processed_pseudogene		0
ENSG00000143190	1	167416069	167416069	+	-8.44	-7.25	31.8	exon	POU2F1	protein_coding	167416146,	1
ENSG00000144120	2	119681912	119681912	+	-20.3	-18.8	56	three_prime_utr	TMEM177	protein_coding	119681805,119681870,119681955,119681965,	4
ENSG00000170802	2	48346404	48346404	+	-43.3	-41.5	26.1	CDS	FOXN2	protein_coding	48346356,48346504,	2
ENSG00000198561	11	57818977	57818977	+	-5.51	-4.44	18.3	three_prime_utr	CTNND1	protein_coding	57819019,	1
ENSG00000213918	16	3659236	3659236	+	-2.16	-1.35	9.65	three_prime_utr	DNASE1	protein_coding	3659114,3659277,3659297,	3
ENSG00000174173	3	101565277	101565277	+	-69.8	-67.8	12.7	CDS	TRMT10C	protein_coding	101565343,101565386,	2
ENSG00000037897	12	57768872	57768872	-	-5.84	-4.76	5.95	three_prime_utr	METTL1	protein_coding	57768973,	1
ENSG00000118137	11	116836210	116836210	-	-46.2	-44.4	2.68	CDS	APOA1	protein_coding	116836235,	1
ENSG00000198646	20	34749542	34749542	-	-14	-12.6	2.66	CDS	NCOA6	protein_coding		0
ENSG00000213096	19	24126414	24126414	+	-2.34	-1.5	4.83	CDS	ZNF254	protein_coding	24126347,24126422,	2
ENSG00000100603	14	77718221	77718221	-	-1.82	-1.05	1.57	CDS	SNW1	protein_coding	77718229,77718194,	2
ENSG00000084693	2	27070562	27070562	+	-5.34	-4.28	5.1	three_prime_utr	AGBL5	protein_coding		0
ENSG00000124942	11	62529655	62529655	-	-44.9	-43.1	2.55	CDS	AHNAK	protein_coding	62529788,62529777,62529662,	3
ENSG00000067334	1	93869637	93869637	-	-4.94	-3.9	14.5	three_prime_utr	DNTTIP2	protein_coding		0
ENSG00000075413	14	103503142	103503142	+	-3	-2.1	3.86	exon	MARK3	protein_coding	103503170,	1
ENSG00000221978	1	1387415	1387415	-	-36.8	-35	3.03	exon	CCNL2	protein_coding	1387442,	1
ENSG00000162104	16	3965948	3965948	-	-104	-102	17.4	exon	ADCY9	protein_coding	3966024,3965971,	2
ENSG00000264895	17	51249771	51249771	-	-4.01	-3.03	16.4	exon	AC006141.1	sense_intronic	51249710,	1
ENSG00000109670	4	152322907	152322907	-	-67.5	-65.5	11.4	exon	FBXW7	protein_coding	152323056,152322931,152322903,152322891,	4
ENSG00000099260	1	99686941	99686941	+	-2.79	-1.91	2.9	exon	PALMD	protein_coding	99686769,99687087,	2
ENSG00000109689	4	27023855	27023855	+	-3.76	-2.8	3.09	three_prime_utr	STIM2	protein_coding	27023820,	1
ENSG00000281376	20	31722116	31722116	+	-164	-162	4.04	exon	ABALON	antisense_RNA		0
ENSG00000169714	3	129169721	129169721	-	-17.1	-15.7	1.65	three_prime_utr	CNBP	protein_coding		0
ENSG00000114030	3	122425319	122425319	-	-5.09	-4.05	4.55	three_prime_utr	KPNA1	protein_coding		0
ENSG00000225733	3	14945396	14945396	-	-11.7	-10.4	11.2	exon	FGD5-AS1	antisense_RNA		0
ENSG00000132423	6	99369607	99369607	-	-2.97	-2.07	3.7	CDS	COQ3	protein_coding		0
ENSG00000178567	3	36991833	36991833	-	-3.26	-2.33	3.5	CDS	EPM2AIP1	protein_coding		0
ENSG00000121310	1	52900031	52900031	-	-2.16	-1.35	9.65	exon	ECHDC2	protein_coding		0
ENSG00000181744	3	143989836	143989836	+	-18.6	-17.1	7.27	CDS	C3orf58	protein_coding		0
ENSG00000101493	18	76362087	76362087	-	-3.36	-2.43	3.17	three_prime_utr	ZNF516	protein_coding	76362106,76362055,	2
ENSG00000117222	1	205088627	205088627	-	-6.15	-5.06	8.69	three_prime_utr	RBBP5	protein_coding	205088734,	1
ENSG00000134265	18	10550192	10550192	+	-4.72	-3.7	3.02	exon	NAPG	protein_coding	10550210,	1
ENSG00000116350	1	29148251	29148251	-	-1.9	-0.906	8.69	exon	SRSF4	protein_coding		0
ENSG00000166004	11	93691731	93691731	+	-36.6	-34.8	9.15	CDS	CEP295	protein_coding	93691716,	1
ENSG00000272602	4	86304	86304	+	-8.01	-6.83	16.4	CDS	ZNF595	protein_coding		0
ENSG00000274627	16	89517515	89517515	+	-4.46	-3.46	4.22	exon	AC092123.2	sense_intronic		0
ENSG00000256664	12	68842164	68842164	+	-206	-203	20.5	three_prime_utr	AC025423.2	processed_pseudogene	68841947,68842067,68842254,68842271,	4
ENSG00000124201	20	49247657	49247657	-	-2.89	-2	2.14	CDS	ZNFX1	protein_coding		0
ENSG00000170949	19	53067534	53067534	-	-3.21	-2.29	13.5	three_prime_utr	ZNF160	protein_coding		0
ENSG00000115935	2	174560573	174560573	-	-1.9	-0.25	8.69	three_prime_utr	WIPF1	protein_coding		0
ENSG00000176014	18	12326372	12326372	+	-47.4	-45.5	20.3	exon	TUBB6	protein_coding	12326364,12326523,	2
ENSG00000138758	4	77020665	77020665	+	-4.35	-3.35	1.42	CDS	2022-09-11	protein_coding	77020567,77020642,	2
ENSG00000149091	11	46379954	46379954	+	-2.34	-1.51	6.27	exon	DGKZ	protein_coding	46379867,46379927,46379973,46379989,46380032,	5
ENSG00000100207	22	42212869	42212869	-	-5.92	-4.83	3.22	CDS	TCF20	protein_coding		0
ENSG00000230534	10	35118501	35118501	-	-2.58	-1.72	9.65	exon	AL392046.1	antisense_RNA	35118443,	1
ENSG00000010244	17	32380446	32380446	+	-1.65	-0.906	7.72	three_prime_utr	ZNF207	protein_coding		0
ENSG00000083812	19	58475315	58475315	+	-2.16	-1.35	9.65	three_prime_utr	ZNF324	protein_coding	58475275,	1
ENSG00000100393	22	41117463	41117463	+	-37.6	-35.9	14.4	CDS	EP300	protein_coding	41117253,41117517,41117640,	3
ENSG00000140093	14	94290113	94290113	-	-4.56	-3.54	18.3	CDS	SERPINA10	protein_coding	94290153,	1
ENSG00000137878	15	57708815	57708815	+	-2.42	-1.57	10.6	CDS	GCOM1	protein_coding		0
ENSG00000229807	X	73844151	73844151	-	-11	-9.73	8.41	exon	XIST	lincRNA	73844379,73844280,73844010,73843946,	4
ENSG00000120451	11	130914680	130914680	-	-3.42	-2.48	2.81	CDS	SNX19	protein_coding	130914652,	1
ENSG00000151458	4	124710636	124710636	-	-2.43	-1.58	1.97	five_prime_utr	ANKRD50	protein_coding		0
ENSG00000169607	2	112737551	112737551	-	-10.4	-9.15	38.6	three_prime_utr	CKAP2L	protein_coding	112737549,	1
ENSG00000144228	2	138569055	138569055	+	-9.54	-8.31	12.5	CDS	SPOPL	protein_coding		0
ENSG00000185070	14	85623500	85623500	+	-3.48	-2.53	11.6	three_prime_utr	FLRT2	protein_coding	85623526,	1
ENSG00000177853	10	96158378	96158378	+	-14.7	-13.3	9.38	exon	ZNF518A	protein_coding	96158496,96158511,	2
ENSG00000010818	6	142759984	142759984	-	-7.03	-5.9	11.1	CDS	HIVEP2	protein_coding		0
ENSG00000170681	9	100578197	100578197	+	-1.88	-1.1	7.72	CDS	CAVIN4	protein_coding	100578117,100578255,100578276,	3
ENSG00000137812	15	40622733	40622733	+	-37.4	-35.7	10.2	CDS	KNL1	protein_coding	40622381,40622752,40622828,40623082,	4
ENSG00000153187	1	244848405	244848405	-	-8.03	-6.85	16.9	exon	HNRNPU	protein_coding		0
ENSG00000139436	12	109932233	109932233	-	-2.11	-1.31	8.69	three_prime_utr	GIT2	protein_coding	109932278,	1
ENSG00000182606	3	42224615	42224615	+	-11.3	-10	23.2	three_prime_utr	TRAK1	protein_coding	42224615,42224649,42224673,	3
ENSG00000225991	2	28308336	28308336	+	-2.11	-1.31	7.72	exon	RPL23AP34	processed_pseudogene		0
ENSG00000140006	14	63597638	63597638	-	-5.44	-4.37	9.01	three_prime_utr	WDR89	protein_coding	63597734,	1
ENSG00000182670	21	37083999	37083999	+	-76.4	-74.3	16.6	five_prime_utr	TTC3	protein_coding	37083756,37083994,	2
ENSG00000198393	12	133010324	133010324	+	-2.78	-1.89	7.72	exon	ZNF26	protein_coding		0
ENSG00000203668	1	241633864	241633864	-	-3.73	-2.77	4.83	exon	CHML	protein_coding	241633766,	1
ENSG00000096717	10	67916459	67916459	+	-7.59	-6.43	5.38	CDS	SIRT1	protein_coding	67916383,67916503,	2
ENSG00000198677	5	95548628	95548628	-	-2.09	-1.29	3.06	five_prime_utr	TTC37	protein_coding		0
ENSG00000055609	7	152181574	152181574	-	-2.83	-1.94	10.6	three_prime_utr	KMT2C	protein_coding		0
ENSG00000166938	15	66333015	66333015	+	-9.18	-7.96	6.76	CDS	DIS3L	protein_coding		0
ENSG00000163449	2	216100789	216100789	+	-1.65	-0.77	7.72	three_prime_utr	TMEM169	protein_coding	216100746,216100792,	2
ENSG00000259956	3	51393376	51393376	+	-2.43	-1.58	1.57	exon	RBM15B	protein_coding	51393331,	1
ENSG00000173011	4	7054720	7054720	+	-16.3	-14.9	4.83	CDS	TADA2B	protein_coding	7054788,	1
ENSG00000275066	17	37518710	37518710	-	-3.45	-2.51	3.62	three_prime_utr	SYNRG	protein_coding	37518811,37518775,37518689,	3
ENSG00000156928	7	23311146	23311146	+	-21.8	-20.3	9.49	three_prime_utr	MALSU1	protein_coding		0
ENSG00000124177	20	41404709	41404709	-	-9.05	-7.84	7.53	exon	CHD6	protein_coding	41404753,	1
ENSG00000088876	20	2483912	2483912	-	-2.11	-1.31	5.79	CDS	ZNF343	protein_coding	2483925,	1
ENSG00000168310	4	184388102	184388102	-	-2.6	-1.73	3.54	three_prime_utr	IRF2	protein_coding		0
ENSG00000145242	4	65602118	65602118	-	-2.57	-1.71	6.76	CDS	EPHA5	protein_coding	65602144,65602122,65602115,	3
ENSG00000075407	10	38119633	38119633	+	-2.58	-1.72	6.76	three_prime_utr	ZNF37A	protein_coding		0
ENSG00000141446	18	21574390	21574390	-	-53.9	-52	17.1	CDS	ESCO1	protein_coding	21574894,	1
ENSG00000180530	21	14965572	14965572	-	-6.56	-5.44	3.68	CDS	NRIP1	protein_coding		0
ENSG00000143971	2	67403840	67403840	+	-2.57	-1.71	8.69	CDS	ETAA1	protein_coding		0
ENSG00000151458	4	124669393	124669393	-	-5.14	-4.09	4.34	CDS	ANKRD50	protein_coding	124669353,124669334,	2
ENSG00000067334	1	93876947	93876947	-	-51.9	-50	3.93	CDS	DNTTIP2	protein_coding	93876952,	1
ENSG00000189403	13	30461522	30461522	-	-59.9	-57.9	3.08	exon	HMGB1	protein_coding		0
ENSG00000163002	2	183161320	183161320	+	-1.95	-1.16	2.25	exon	NUP35	protein_coding		0
ENSG00000173349	2	127702344	127702344	+	-2.83	-1.94	7.24	three_prime_utr	SFT2D3	protein_coding	127702383,	1
ENSG00000175105	3	88140422	88140422	+	-14.6	-13.3	10	CDS	ZNF654	protein_coding		0
ENSG00000121310	1	52897528	52897528	-	-2.16	-1.35	9.65	exon	ECHDC2	protein_coding	52897524,52897480,	2
ENSG00000184785	X	134991705	134991705	+	-23	-21.5	81.1	three_prime_utr	SMIM10	protein_coding	134991881,	1
ENSG00000057294	12	32791643	32791643	-	-5.42	-4.36	9.65	three_prime_utr	PKP2	protein_coding	32791555,32791533,32791517,	3
ENSG00000070718	8	42169385	42169385	+	-16.7	-15.3	9.79	three_prime_utr	AP3M2	protein_coding	42169245,42169280,	2
ENSG00000162104	16	4114439	4114439	-	-91.5	-89.3	5.13	CDS	ADCY9	protein_coding	4114478,	1
ENSG00000257494	12	112258600	112258600	+	-1.9	-0.25	8.69	exon	AC004217.2	antisense_RNA	112258569,	1
ENSG00000177034	5	79982307	79982307	-	-2.16	-1.35	9.65	three_prime_utr	MTX3	protein_coding		0
ENSG00000075790	7	107619596	107619596	+	-2.04	-1.24	2.9	three_prime_utr	BCAP29	protein_coding		0
ENSG00000140043	14	73880056	73880056	+	-4.29	-3.29	5.79	CDS	PTGR2	protein_coding		0
ENSG00000158411	2	99171679	99171679	-	-7.03	-5.9	9.01	exon	MITD1	protein_coding		0
ENSG00000146414	6	145907381	145907381	-	-6.54	-5.43	11.6	three_prime_utr	SHPRH	protein_coding	145907622,145907544,	2
ENSG00000124942	11	62519338	62519338	-	-16.4	-15	2.62	CDS	AHNAK	protein_coding	62519589,62519579,62519541,	3
ENSG00000259129	14	47766325	47766325	-	-2.16	-1.35	9.65	exon	LINC00648	lincRNA	47766306,47766269,	2
ENSG00000033800	15	68086511	68086511	+	-4.27	-3.27	7.72	CDS	PIAS1	protein_coding	68086376,68086625,	2
ENSG00000054523	1	10377240	10377240	+	-3.21	-2.29	13.5	three_prime_utr	KIF1B	protein_coding		0
ENSG00000110888	12	30716047	30716047	-	-3.88	-2.91	2.96	three_prime_utr	CAPRIN2	protein_coding		0
ENSG00000180098	1	28565711	28565711	+	-1.88	-1.1	5.31	exon	TRNAU1AP	protein_coding		0
ENSG00000148843	10	103425339	103425339	+	-4.98	-3.94	3.38	CDS	PDCD11	protein_coding	103425223,103425245,103425298,103425329,103425343,	5
ENSG00000196233	10	96983578	96983578	+	-55.9	-54	9.5	exon	LCOR	protein_coding	96983209,96983254,96983273,96983371,96983716,96983855,	6
ENSG00000277577	X	73831207	73831207	-	-5.93	-4.84	23.2	exon	Xist_exon4	misc_RNA		0
ENSG00000101639	18	13056014	13056014	+	-4.43	-3.43	2.9	three_prime_utr	CEP192	protein_coding	13056055,13056077,	2
ENSG00000103342	16	11872510	11872510	-	-2.42	-1.57	10.6	three_prime_utr	GSPT1	protein_coding	11872569,	1
ENSG00000131051	20	35732074	35732074	-	-445	#NAME?	5.51	exon	RBM39	protein_coding		0
ENSG00000158122	9	96641477	96641477	-	-1.91	-1.13	3.09	three_prime_utr	AAED1	protein_coding		0
ENSG00000154305	1	222650300	222650300	+	-3.88	-2.91	3.03	CDS	MIA3	protein_coding		0
ENSG00000272356	6	111312273	111312273	+	-1.9	-0.25	8.69	exon	AL080317.3	antisense_RNA		0
ENSG00000280069	17	30738420	30738420	+	-2.83	-1.94	7.24	exon	AC127024.8	TEC		0
ENSG00000112208	6	57184021	57184021	+	-1.71	-0.956	1.69	CDS	BAG2	protein_coding		0
ENSG00000177946	16	89970276	89970276	-	-2.83	-1.94	10.6	three_prime_utr	CENPBD1	protein_coding	89970278,	1
ENSG00000137766	15	54627015	54627015	+	-3.84	-2.87	4.44	CDS	UNC13C	protein_coding	54627041,	1
ENSG00000145715	5	87385302	87385302	+	-3.24	-2.32	6.76	three_prime_utr	RASA1	protein_coding		0
ENSG00000126705	1	27548534	27548534	-	-1.41	-0.0352	6.76	CDS	AHDC1	protein_coding	27548496,	1
ENSG00000174405	13	108209557	108209557	-	-2.87	-1.98	3.67	CDS	LIG4	protein_coding	108209479,	1
ENSG00000248415	15	64528947	64528947	-	-2.16	-1.35	9.65	exon	GAPDHP61	processed_pseudogene	64528943,	1
ENSG00000185070	14	85623934	85623934	+	-1.6	-0.862	3.54	three_prime_utr	FLRT2	protein_coding	85623895,	1
ENSG00000151746	12	32377813	32377813	+	-1.88	-1.1	7.72	three_prime_utr	BICD1	protein_coding		0
ENSG00000215251	20	3146758	3146758	-	-2.8	-1.92	2.6	three_prime_utr	FASTKD5	protein_coding		0
ENSG00000155657	2	178664482	178664482	-	-1.95	-1.16	2.34	CDS	TTN	protein_coding		0
ENSG00000213024	19	49908396	49908396	-	-5.29	-4.24	3.32	CDS	NUP62	protein_coding	49908450,49908360,	2
ENSG00000253463	8	123123552	123123552	+	-7.04	-5.9	27	exon	HMGB1P19	processed_pseudogene		0
ENSG00000229267	2	214963006	214963006	+	-4.01	-3.03	16.4	exon	AC016708.1	antisense_RNA	214962904,214962967,	2
ENSG00000139436	12	109947482	109947482	-	-1.89	-1.11	5.31	CDS	GIT2	protein_coding		0
ENSG00000205269	6	11575567	11575567	+	-4.28	-3.29	17.4	three_prime_utr	TMEM170B	protein_coding	11575506,	1
ENSG00000067369	15	43456530	43456530	-	-4.31	-3.31	3.51	CDS	TP53BP1	protein_coding		0
ENSG00000166004	11	93696866	93696866	+	-8.46	-7.26	7.72	CDS	CEP295	protein_coding		0
ENSG00000003436	2	187518100	187518100	-	-31.1	-29.5	51.1	exon	TFPI	protein_coding	187517665,	1
ENSG00000163125	1	150471149	150471149	+	-4.42	-3.41	3.17	CDS	RPRD2	protein_coding	150471141,150471166,	2
ENSG00000187801	1	40462629	40462629	+	-8.46	-7.26	13.5	exon	ZFP69B	protein_coding	40462706,	1
ENSG00000156802	8	123328365	123328365	-	-11.4	-10.1	2.98	CDS	ATAD2	protein_coding		0
ENSG00000188486	11	119094122	119094122	-	-31.3	-29.6	6.43	exon	H2AFX	protein_coding	119094305,119094243,119094188,119094135,119093993,	5
ENSG00000251201	5	115580714	115580714	-	-2.78	-1.89	5.47	CDS	TMED7-TICAM2	protein_coding	115580704,	1
ENSG00000233828	5	87239490	87239490	-	-2.42	-1.57	10.6	exon	LINC01949	lincRNA	87239578,87239525,	2
ENSG00000281344	12	102222213	102222213	+	-38	-36.2	22.2	exon	HELLPAR	macro_lncRNA	102221890,102221915,102222040,	3
ENSG00000143337	1	179918006	179918006	+	-9.59	-8.35	14.2	CDS	TOR1AIP1	protein_coding	179917825,179918144,	2
ENSG00000126773	14	60138631	60138631	+	-35.4	-33.7	17.9	three_prime_utr	PCNX4	protein_coding	60139083,	1
ENSG00000146676	7	44884358	44884358	-	-133	-130	11.3	three_prime_utr	PURB	protein_coding	44884238,	1
ENSG00000052126	12	19283575	19283575	+	-54.8	-52.9	4.32	CDS	PLEKHA5	protein_coding		0
ENSG00000174804	11	86951297	86951297	-	-3.32	-2.39	1.93	exon	FZD4	protein_coding		0
ENSG00000136875	9	113292292	113292292	+	-7.86	-6.69	10.6	three_prime_utr	PRPF4	protein_coding	113292334,	1
ENSG00000120709	5	138346876	138346876	+	-4.93	-3.89	3.1	CDS	FAM53C	protein_coding	138346902,138346918,138346927,138346933,	4
ENSG00000078043	18	46804661	46804661	-	-12.2	-10.9	20.3	three_prime_utr	PIAS2	protein_coding		0
ENSG00000144426	2	203016277	203016277	+	-2.5	-1.65	10.6	five_prime_utr	NBEAL1	protein_coding	203016236,203016320,	2
ENSG00000124782	6	7214838	7214838	+	-2.83	-1.94	7.24	exon	RREB1	protein_coding		0
ENSG00000171105	19	7267569	7267569	-	-3.52	-2.57	3.28	CDS	INSR	protein_coding		0
ENSG00000173821	17	80345698	80345698	+	-4.35	-3.35	6.27	CDS	RNF213	protein_coding	80345761,80345776,	2
ENSG00000284609	11	124395845	124395845	-	-1.65	-0.0486	7.72	three_prime_utr	OR8B3	protein_coding		0
ENSG00000165209	9	123122477	123122477	-	-1.65	-0.0486	7.72	three_prime_utr	STRBP	protein_coding		0
ENSG00000171928	17	18797472	18797472	+	-1.73	-0.969	7.72	exon	TVP23B	protein_coding		0
ENSG00000223496	16	70247496	70247496	-	-5.44	-4.37	9.01	three_prime_utr	EXOSC6	protein_coding		0
ENSG00000112208	6	57188769	57188769	+	-4.01	-3.03	16.4	three_prime_utr	BAG2	protein_coding		0
ENSG00000244754	13	32511180	32511180	-	-1.9	-0.25	8.69	three_prime_utr	N4BP2L2	protein_coding		0
ENSG00000147383	X	152869237	152869237	+	-2.11	-1.31	7.72	three_prime_utr	NSDHL	protein_coding		0
ENSG00000162607	1	62450492	62450492	+	-58.4	-56.4	5.75	CDS	USP1	protein_coding	62450266,62450623,62450635,	3
ENSG00000260060	16	31196294	31196294	+	-1.9	-0.25	8.69	exon	AC009088.1	antisense_RNA		0
ENSG00000101367	20	32848736	32848736	+	-5.19	-4.14	2.13	three_prime_utr	MAPRE1	protein_coding	32848736,	1
ENSG00000204920	19	43997267	43997267	+	-5.19	-4.14	11.6	CDS	ZNF155	protein_coding	43997319,43997345,	2
ENSG00000196505	1	117866543	117866543	-	-1.65	-0.0486	7.72	three_prime_utr	GDAP2	protein_coding		0
ENSG00000187678	5	142314019	142314019	-	-2.34	-1.5	4.5	three_prime_utr	SPRY4	protein_coding		0
ENSG00000116489	1	112619486	112619486	+	-2.34	-1.51	6.27	five_prime_utr	CAPZA1	protein_coding		0
ENSG00000188295	1	247100696	247100696	-	-6.53	-5.42	8.44	CDS	ZNF669	protein_coding	247100790,	1
ENSG00000197302	16	31758212	31758212	+	-6.2	-5.1	10.6	three_prime_utr	ZNF720	protein_coding	31758095,31758183,	2
ENSG00000119720	14	90312460	90312460	-	-3.48	-2.53	14.5	CDS	NRDE2	protein_coding	90312513,90312490,	2
ENSG00000226752	9	120852421	120852421	+	-2.11	-1.31	4.5	exon	CUTALP	transcribed_unitary_pseudogene	120852423,120852479,	2
ENSG00000177045	19	45769061	45769061	-	-3.85	-2.88	3.86	five_prime_utr	SIX5	protein_coding	45769041,45769037,45769023,	3
ENSG00000179456	1	244054122	244054122	+	-12	-10.7	8.96	exon	ZBTB18	protein_coding	244053964,244053973,244054216,	3
ENSG00000118495	6	143942276	143942276	-	-7.76	-6.6	4.34	five_prime_utr	PLAGL1	protein_coding	143942268,	1
ENSG00000132581	17	28648787	28648787	-	-14.4	-13.1	29.9	three_prime_utr	SDF2	protein_coding	28648767,28648658,	2
ENSG00000078687	17	78049042	78049042	+	-2.34	-1.51	6.27	five_prime_utr	TNRC6C	protein_coding	78049097,	1
ENSG00000224660	3	15259093	15259093	+	-19.4	-17.9	66.6	exon	SH3BP5-AS1	antisense_RNA		0
ENSG00000180370	3	196829302	196829302	+	-6.39	-5.28	3.7	three_prime_utr	PAK2	protein_coding		0
ENSG00000185684	12	132129033	132129033	+	-1.9	-0.718	8.69	exon	EP400NL	transcribed_unprocessed_pseudogene	132128963,	1
ENSG00000051341	3	121489384	121489384	-	-34.4	-32.7	8.42	CDS	POLQ	protein_coding		0
ENSG00000136271	7	44565895	44565895	-	-4.47	-3.46	15.4	three_prime_utr	DDX56	protein_coding	44565941,44565777,	2
ENSG00000149231	11	96384104	96384104	-	-156	-153	29.4	exon	CCDC82	protein_coding	96384861,96384045,96383835,96383766,96383472,	5
ENSG00000101557	18	213895	213895	+	-8.92	-7.71	2.38	three_prime_utr	USP14	protein_coding	213960,	1
ENSG00000196782	4	140153899	140153899	-	-10.1	-8.83	4.89	five_prime_utr	MAML3	protein_coding	140154012,140153980,	2
ENSG00000169902	7	66241164	66241164	+	-4.31	-3.31	2.02	CDS	TPST1	protein_coding		0
ENSG00000116350	1	29170108	29170108	-	-2.68	-1.81	11.6	exon	SRSF4	protein_coding	29170121,	1
ENSG00000064703	1	111766353	111766353	+	-22.3	-20.8	15.4	CDS	DDX20	protein_coding	111765932,	1
ENSG00000169762	4	16162918	16162918	-	-2.13	-1.32	4.5	three_prime_utr	TAPT1	protein_coding		0
ENSG00000198521	19	21807791	21807791	-	-4.08	-3.09	12.5	exon	ZNF43	protein_coding		0
ENSG00000137492	11	76350404	76350404	-	-2.34	-1.51	6.27	exon	THAP12	protein_coding	76350413,	1
ENSG00000167978	16	2759397	2759397	+	-6.63	-5.52	5.65	CDS	SRRM2	protein_coding	2759386,	1
ENSG00000102572	13	98449559	98449559	-	-2.84	-1.95	2.53	three_prime_utr	STK24	protein_coding		0
ENSG00000133275	19	1969675	1969675	+	-2.97	-2.07	1.8	five_prime_utr	CSNK1G2	protein_coding		0
ENSG00000181555	3	47084049	47084049	-	-241	-238	19.5	three_prime_utr	SETD2	protein_coding	47084111,	1
ENSG00000124222	20	58673697	58673697	+	-134	-131	18.3	CDS	STX16	protein_coding	58671166,58671271,58676431,58676508,	4
ENSG00000111291	12	12950097	12950097	-	-2.68	-1.81	11.6	CDS	GPRC5D	protein_coding	12950160,	1
ENSG00000118482	6	63711828	63711828	+	-21.5	-20	13.8	CDS	PHF3	protein_coding	63711357,	1
ENSG00000083168	8	41934656	41934656	-	-4.63	-3.62	1.62	CDS	KAT6A	protein_coding	41934623,	1
ENSG00000118412	6	89863542	89863542	+	-3.28	-2.35	5.31	exon	CASP8AP2	protein_coding		0
ENSG00000113494	5	35065826	35065826	-	-3.07	-2.16	12.5	exon	PRLR	protein_coding	35065780,	1
ENSG00000187772	6	105080913	105080913	+	-7.7	-6.54	2.34	three_prime_utr	LIN28B	protein_coding	105080889,105080902,	2
ENSG00000113194	5	176509729	176509729	+	-26.1	-24.5	11.1	three_prime_utr	FAF2	protein_coding	176509895,	1
ENSG00000206557	3	32891672	32891672	+	-3.44	-2.5	2.69	CDS	TRIM71	protein_coding	32891611,32891728,	2
ENSG00000169221	16	30358178	30358178	-	-3.63	-2.67	1.97	exon	TBC1D10B	protein_coding		0
ENSG00000087206	5	176975435	176975435	-	-7.73	-6.57	15.4	CDS	UIMC1	protein_coding	176980127,	1
ENSG00000089177	20	16379350	16379350	-	-8.58	-7.38	4.58	CDS	KIF16B	protein_coding	16379477,	1
ENSG00000103994	15	42450902	42450902	-	-5.92	-4.83	4.61	CDS	ZNF106	protein_coding		0
ENSG00000257923	7	102197040	102197040	+	-22.5	-21	22.9	CDS	CUX1	protein_coding	102197065,102197120,102197135,102197150,	4
ENSG00000183495	12	132077834	132077834	+	-7.35	-6.2	14.5	three_prime_utr	EP400	protein_coding	132077750,132077841,132078063,	3
ENSG00000162702	1	200408684	200408684	-	-122	-120	10.8	CDS	ZNF281	protein_coding	200409179,200409099,200409062,200408694,200408637,200408233,	6
ENSG00000161999	16	682715	682715	-	-6.4	-5.29	7.14	exon	JMJD8	protein_coding	682776,682657,	2
ENSG00000160305	21	46567857	46567857	+	-4.28	-3.29	17.4	three_prime_utr	DIP2A	protein_coding	46567713,	1
ENSG00000174197	15	41669603	41669603	+	-9.38	-8.16	4.11	CDS	MGA	protein_coding		0
ENSG00000180370	3	196830471	196830471	+	-8.3	-7.11	7.72	three_prime_utr	PAK2	protein_coding		0
ENSG00000198198	1	43427300	43427300	+	-1.9	-0.906	8.69	CDS	SZT2	protein_coding	43427314,	1
ENSG00000155657	2	178549050	178549050	-	-2.17	-1.35	3.47	CDS	TTN	protein_coding		0
ENSG00000283208	13	77002348	77002348	+	-1.95	-1.16	2.25	three_prime_utr	AC001226.2	protein_coding	76996099,	1
ENSG00000147535	8	38263429	38263429	-	-8.04	-6.86	12.2	three_prime_utr	PLPP5	protein_coding	38263332,	1
ENSG00000125691	17	38851212	38851212	-	-4.69	-3.67	8.04	exon	RPL23	protein_coding	38851216,	1
ENSG00000119682	14	74663101	74663101	-	-2.69	-1.81	3.54	three_prime_utr	AREL1	protein_coding	74663158,74663145,	2
ENSG00000108963	17	2043294	2043294	+	-5.98	-4.89	9.65	three_prime_utr	DPH1	protein_coding	2043177,2043304,	2
ENSG00000134962	4	39407392	39407392	+	-12.7	-11.3	5.79	CDS	KLB	protein_coding	39407219,39407266,39407487,39407640,39407702,	5
ENSG00000138286	10	73243995	73243995	+	-5.35	-4.29	3.38	three_prime_utr	FAM149B1	protein_coding		0
ENSG00000186908	12	76851047	76851047	+	-12.1	-10.8	6.03	three_prime_utr	ZDHHC17	protein_coding	76850920,76850925,76851157,	3
ENSG00000165494	11	83168543	83168543	+	-9.06	-7.84	13.5	CDS	PCF11	protein_coding	83168596,	1
ENSG00000155657	2	178773326	178773326	-	-17.2	-15.8	9.07	CDS	TTN	protein_coding	178773350,	1
ENSG00000275111	2	95182200	95182200	+	-2.94	-2.05	12.5	three_prime_utr	ZNF2	protein_coding	95182128,	1
ENSG00000087152	17	44193975	44193975	-	-2.16	-1.35	9.65	three_prime_utr	ATXN7L3	protein_coding	44194049,44194033,44193909,	3
ENSG00000155657	2	178598605	178598605	-	-25.8	-24.2	10.6	CDS	TTN	protein_coding	178598252,	1
ENSG00000160908	7	99493873	99493873	-	-31.8	-30.1	20.3	CDS	ZNF394	protein_coding	99493996,	1
ENSG00000115414	2	215381846	215381846	-	-10.9	-9.64	25.1	exon	FN1	protein_coding	215381825,215381570,	2
ENSG00000086102	9	33294960	33294960	+	-14.5	-13.1	8.01	CDS	NFX1	protein_coding	33294823,33294936,33295005,33295212,	4
ENSG00000154889	18	11884541	11884541	-	-10.3	-9.09	14.5	CDS	MPPE1	protein_coding	11884505,	1
ENSG00000005100	17	5443981	5443981	-	-12.3	-11	8.32	three_prime_utr	DHX33	protein_coding	5444047,5444027,	2
ENSG00000101447	20	38952122	38952122	+	-30.5	-28.8	8.44	CDS	FAM83D	protein_coding	38951897,	1
ENSG00000155545	5	56923393	56923393	-	-3.82	-2.86	10.6	three_prime_utr	MIER3	protein_coding		0
ENSG00000281344	12	102399565	102399565	+	-2.68	-1.81	11.6	exon	HELLPAR	macro_lncRNA		0
ENSG00000141568	17	82603070	82603070	+	-5.93	-4.84	23.2	three_prime_utr	FOXK2	protein_coding		0
ENSG00000166689	11	16826326	16826326	-	-14.3	-12.9	12.3	CDS	PLEKHA7	protein_coding	16826414,16826393,16826238,16826205,	4
ENSG00000067208	1	92513837	92513837	-	-3.42	-2.48	3.5	CDS	EVI5	protein_coding	92513783,	1
ENSG00000163219	2	68822775	68822775	+	-2.55	-1.69	5.15	CDS	ARHGAP25	protein_coding		0
ENSG00000140836	16	72786376	72786376	-	-2.11	-1.31	5.79	three_prime_utr	ZFHX3	protein_coding	72786384,	1
ENSG00000176542	3	113660546	113660546	-	-3.21	-2.29	13.5	CDS	USF3	protein_coding	113660498,113660487,	2
ENSG00000154957	17	11978139	11978139	-	-2.33	-1.49	4.83	CDS	ZNF18	protein_coding		0
ENSG00000121067	17	49600021	49600021	-	-15.7	-14.3	5.16	three_prime_utr	SPOP	protein_coding	49599999,	1
ENSG00000121940	1	108929806	108929806	-	-4.95	-3.92	3.5	three_prime_utr	CLCC1	protein_coding	108929797,108929754,	2
ENSG00000125885	20	5995460	5995460	+	-2.45	-1.6	3.17	three_prime_utr	MCM8	protein_coding	5995399,	1
ENSG00000173875	19	12629143	12629143	+	-2.58	-1.72	8.69	three_prime_utr	ZNF791	protein_coding	12629067,	1
ENSG00000079950	6	132447484	132447484	-	-1.68	-0.928	4.83	three_prime_utr	STX7	protein_coding		0
ENSG00000091513	3	133774640	133774640	+	-31.6	-29.9	18.8	exon	TF	protein_coding		0
ENSG00000101004	20	25476512	25476512	-	-3.88	-2.91	3.38	CDS	NINL	protein_coding	25476640,25476381,	2
ENSG00000257621	14	58266429	58266429	-	-152	-150	12	exon	PSMA3-AS1	antisense_RNA	58266127,58266010,	2
ENSG00000260515	5	10195419	10195419	-	-3.24	-2.32	13.5	exon	AC034229.2	lincRNA		0
ENSG00000110321	11	10800030	10800030	-	-7.69	-6.52	10.6	exon	EIF4G2	protein_coding		0
ENSG00000258044	12	79825148	79825148	+	-1.9	-0.25	8.69	exon	AC073569.1	antisense_RNA		0
ENSG00000152443	19	57754353	57754353	+	-4.59	-3.57	6.51	CDS	ZNF776	protein_coding		0
ENSG00000142731	4	127886340	127886340	+	-3.47	-2.52	4.02	CDS	PLK4	protein_coding		0
ENSG00000130749	19	47066133	47066133	-	-5.69	-4.61	9.33	three_prime_utr	ZC3H4	protein_coding		0
ENSG00000182903	4	443286	443286	-	-12.1	-10.7	4.83	CDS	ZNF721	protein_coding	443354,	1
ENSG00000007202	17	28634982	28634982	-	-3.6	-2.65	2.28	CDS	KIAA0100	protein_coding	28635037,28635024,	2
ENSG00000154188	8	107251937	107251937	-	-1.65	-0.0486	7.72	exon	ANGPT1	protein_coding	107251957,	1
ENSG00000113648	5	135361294	135361294	-	-1.9	-0.805	8.69	exon	H2AFY	protein_coding		0
ENSG00000121310	1	52896389	52896389	-	-3.32	-2.39	9.65	exon	ECHDC2	protein_coding		0
ENSG00000245532	11	65437719	65437719	+	-24.6	-23	16.9	exon	NEAT1	lincRNA	65437375,	1
ENSG00000155657	2	178548240	178548240	-	-8.78	-7.57	4.62	CDS	TTN	protein_coding		0
ENSG00000260032	20	36050509	36050509	-	-5.72	-4.64	1.95	exon	NORAD	lincRNA	36050538,36050514,	2
ENSG00000119231	3	196885546	196885546	+	-4.07	-3.08	4.27	CDS	SENP5	protein_coding	196885479,196885655,	2
ENSG00000162419	1	28714614	28714614	+	-2.69	-1.81	5.31	CDS	GMEB1	protein_coding	28714636,28714692,	2
ENSG00000086232	7	6023233	6023233	-	-3.48	-2.53	14.5	three_prime_utr	EIF2AK1	protein_coding	6023228,	1
ENSG00000090054	9	92032358	92032358	-	-7.57	-6.41	10.6	three_prime_utr	SPTLC1	protein_coding	92032451,92032417,92032325,	3
ENSG00000111266	12	12477026	12477026	-	-6.04	-4.95	3.32	CDS	DUSP16	protein_coding		0
ENSG00000138336	10	68691590	68691590	+	-4.08	-3.09	9.65	CDS	TET1	protein_coding		0
ENSG00000009413	6	111299431	111299431	-	-2.42	-1.57	10.6	three_prime_utr	REV3L	protein_coding		0
ENSG00000081665	19	19794741	19794741	-	-8.55	-7.35	14.5	CDS	ZNF506	protein_coding		0
ENSG00000115053	2	231459037	231459037	-	-11	-9.75	1.76	CDS	NCL	protein_coding		0
ENSG00000267680	19	44108102	44108102	+	-2.32	-1.49	2.25	CDS	ZNF224	protein_coding	44108126,	1
ENSG00000179833	2	64635952	64635952	-	-15.1	-13.7	33.8	exon	SERTAD2	protein_coding	64636277,64636204,64636073,64635973,64635958,64635917,	6
ENSG00000136816	9	129809959	129809959	+	-9.84	-8.6	13.5	three_prime_utr	TOR1B	protein_coding		0
ENSG00000120647	12	442421	442421	+	-3.85	-2.88	4	three_prime_utr	CCDC77	protein_coding		0
ENSG00000136111	13	75286868	75286868	-	-28.4	-26.8	4.33	CDS	TBC1D4	protein_coding	75286941,	1
ENSG00000215421	18	74633609	74633609	+	-5.63	-4.56	15.4	CDS	ZNF407	protein_coding	74633569,	1
ENSG00000132688	1	156672736	156672736	-	-2.89	-2	1.52	CDS	NES	protein_coding	156672803,	1
ENSG00000160229	19	20805966	20805966	+	-4.85	-3.82	11.6	CDS	ZNF66	protein_coding	20805920,20805995,	2
ENSG00000116127	2	73453128	73453128	+	-3.89	-2.91	6.11	CDS	ALMS1	protein_coding		0
ENSG00000163466	2	218254026	218254026	+	-7.01	-5.88	6.76	exon	ARPC2	protein_coding		0
ENSG00000236051	13	77098292	77098292	+	-6.97	-5.83	19.3	three_prime_utr	MYCBP2-AS1	processed_transcript		0
ENSG00000129566	14	20365816	20365816	-	-12.7	-11.4	15.4	three_prime_utr	TEP1	protein_coding	20365925,20365800,	2
ENSG00000269821	11	2672232	2672232	-	-2.58	-1.72	6.76	exon	KCNQ1OT1	antisense_RNA	2672224,2672189,	2
ENSG00000197024	7	149179991	149179991	+	-4.59	-3.57	7.72	three_prime_utr	ZNF398	protein_coding		0
ENSG00000198874	7	67238516	67238516	+	-7.21	-6.07	5.15	CDS	TYW1	protein_coding	67238479,67238556,67238611,	3
ENSG00000137073	9	33997606	33997606	-	-1.79	-1.02	3.14	exon	UBAP2	protein_coding		0
ENSG00000148840	10	102139778	102139778	+	-4.77	-3.74	2.61	CDS	PPRC1	protein_coding	102139775,	1
ENSG00000136997	8	127740928	127740928	+	-72.2	-70.1	12.6	CDS	MYC	protein_coding	127740890,127741110,	2
ENSG00000183020	11	1010808	1010808	+	-7.21	-6.07	8.69	three_prime_utr	AP2A2	protein_coding	1010779,1010823,	2
ENSG00000125740	19	45468382	45468382	+	-2.68	-1.81	11.6	five_prime_utr	FOSB	protein_coding	45468414,45468442,45468458,	3
ENSG00000064726	15	83018100	83018100	-	-6.01	-4.92	5.51	exon	BTBD1	protein_coding	83018097,	1
ENSG00000136542	2	157311489	157311489	+	-14.3	-12.9	18.8	three_prime_utr	GALNT5	protein_coding	157311533,157311654,	2
ENSG00000269821	11	2635173	2635173	-	-2.16	-1.35	9.65	exon	KCNQ1OT1	antisense_RNA	2635266,2635248,	2
ENSG00000146859	7	135164673	135164673	+	-2.35	-1.51	2.54	CDS	TMEM140	protein_coding		0
ENSG00000130479	19	17726788	17726788	+	-11.1	-9.79	7.24	CDS	MAP1S	protein_coding	17726711,17726771,17726822,	3
ENSG00000166557	15	79422691	79422691	+	-7.79	-6.62	15.4	three_prime_utr	TMED3	protein_coding		0
ENSG00000169180	16	28156195	28156195	-	-4.33	-3.33	2.64	CDS	XPO6	protein_coding		0
ENSG00000174912	3	156714122	156714122	-	-2.42	-1.57	10.6	exon	METTL15P1	processed_pseudogene	156714202,	1
ENSG00000137822	15	43409096	43409096	+	-3.99	-3.01	2.65	three_prime_utr	TUBGCP4	protein_coding		0
ENSG00000197157	7	127997612	127997612	+	-2.94	-2.05	12.5	exon	SND1	protein_coding		0
ENSG00000176542	3	113657022	113657022	-	-13.8	-12.5	10.6	CDS	USF3	protein_coding		0
ENSG00000047849	3	47911857	47911857	-	-44.7	-42.9	63.7	CDS	MAP4	protein_coding	47912060,47911949,47911643,47911563,	4
ENSG00000138759	4	78540983	78540983	+	-90.8	-88.6	12.3	CDS	FRAS1	protein_coding	78540906,78540963,	2
ENSG00000253846	5	141414049	141414049	+	-30.8	-29.1	12.5	CDS	PCDHGA10	protein_coding	141413995,	1
ENSG00000160326	9	133471664	133471664	-	-4.12	-3.13	7.72	exon	SLC2A6	protein_coding	133471755,133471703,133471675,133471666,133471540,	5
ENSG00000283201	19	23223022	23223022	-	-3.57	-2.62	8.69	CDS	AC092329.3	protein_coding		0
ENSG00000137812	15	40620965	40620965	+	-5.1	-4.06	20.3	CDS	KNL1	protein_coding		0
ENSG00000155657	2	178573685	178573685	-	-2.22	-1.39	3.22	CDS	TTN	protein_coding	178573748,178573621,	2
ENSG00000107290	9	132329591	132329591	-	-60	-58	8.2	CDS	SETX	protein_coding	132329556,132329424,	2
ENSG00000164327	5	38950417	38950417	-	-93.3	-91	22.5	CDS	RICTOR	protein_coding	38950617,	1
ENSG00000078687	17	78106513	78106513	+	-8.78	-7.57	6.51	three_prime_utr	TNRC6C	protein_coding	78106430,78106644,	2
ENSG00000259999	16	75324976	75324976	-	-2.16	-1.35	9.65	exon	AC009054.1	sense_intronic	75325036,75324942,	2
ENSG00000122741	9	37866888	37866888	+	-2.87	-1.98	6.27	three_prime_utr	DCAF10	protein_coding		0
ENSG00000223496	16	70250986	70250986	-	-5.97	-4.88	13.5	three_prime_utr	EXOSC6	protein_coding	70251058,70251045,70250952,70250927,70250909,	5
ENSG00000012048	17	43092116	43092116	-	-3.41	-2.48	4.63	CDS	BRCA1	protein_coding		0
ENSG00000262003	17	911094	911094	+	-3.21	-2.29	13.5	exon	AC087392.1	antisense_RNA	911058,	1
ENSG00000254512	11	43734072	43734072	+	-2.16	-1.35	9.65	exon	PHBP2	processed_pseudogene	43734091,	1
ENSG00000176444	1	155263181	155263181	-	-3.07	-2.16	11.6	exon	CLK2	protein_coding	155263243,155263162,	2
ENSG00000221978	1	1391859	1391859	-	-4.3	-3.3	5.47	exon	CCNL2	protein_coding		0
ENSG00000129347	19	10553226	10553226	-	-1.41	-0.0352	6.76	exon	KRI1	protein_coding		0
ENSG00000128573	7	114667906	114667906	+	-3.48	-2.53	14.5	three_prime_utr	FOXP2	protein_coding	114667997,	1
ENSG00000085511	6	161049860	161049860	+	-7.53	-6.38	9.41	CDS	MAP3K4	protein_coding		0
ENSG00000164830	8	106706956	106706956	+	-117	-115	64.2	CDS	OXR1	protein_coding	106706739,106707001,106707134,	3
ENSG00000145730	5	102974296	102974296	+	-6.17	-5.08	3.56	CDS	PAM	protein_coding		0
ENSG00000258377	14	49622275	49622275	-	-13.2	-11.9	17.4	exon	AL139099.2	antisense_RNA		0
ENSG00000166963	15	43526550	43526550	+	-2.92	-2.02	3.11	CDS	MAP1A	protein_coding	43526508,43526553,	2
ENSG00000237827	10	103125173	103125173	-	-3.66	-2.7	5.79	exon	RPS15AP29	processed_pseudogene		0
ENSG00000246851	9	131191466	131191466	-	-3.74	-2.78	15.4	exon	AL157938.3	antisense_RNA		0
ENSG00000168916	5	124744897	124744897	-	-1.9	-1.11	8.69	CDS	ZNF608	protein_coding	124744877,124744859,	2
ENSG00000272410	3	10270618	10270618	+	-3.84	-2.87	4.5	CDS	AC022384.1	protein_coding	10270609,10270689,	2
ENSG00000245532	11	65426033	65426033	+	-86.6	-84.5	11	exon	NEAT1	lincRNA	65425610,	1
ENSG00000197312	1	15661732	15661732	+	-4.67	-3.65	4.34	three_prime_utr	DDI2	protein_coding		0
ENSG00000259293	15	58436629	58436629	-	-6.37	-5.26	8.69	exon	LIPC-AS1	antisense_RNA		0
ENSG00000139531	12	56004587	56004587	+	-2.68	-1.81	11.6	CDS	SUOX	protein_coding	56004611,	1
ENSG00000145391	4	139511632	139511632	-	-8.63	-7.43	5.09	three_prime_utr	SETD7	protein_coding	139511589,139511579,	2
ENSG00000184402	20	62182124	62182124	+	-3.43	-2.49	5.31	three_prime_utr	SS18L1	protein_coding	62182108,62182146,	2
ENSG00000119772	2	25234268	25234268	-	-32	-30.4	7.15	three_prime_utr	DNMT3A	protein_coding	25234275,	1
ENSG00000168679	1	110363803	110363803	-	-2.58	-1.72	6.76	CDS	SLC16A4	protein_coding		0
ENSG00000153714	9	12775449	12775449	+	-32.2	-30.5	14.7	five_prime_utr	LURAP1L	protein_coding	12775308,12775504,12775581,	3
ENSG00000257169	12	96387005	96387005	-	-12.7	-11.4	12	exon	AC125612.1	processed_pseudogene		0
ENSG00000152402	11	106681502	106681502	-	-2.19	-1.37	2.46	three_prime_utr	GUCY1A2	protein_coding		0
ENSG00000175283	9	128945843	128945843	-	-18.4	-16.9	28	CDS	DOLK	protein_coding	128946098,128945878,128945811,	3
ENSG00000084234	11	130143598	130143598	+	-5.85	-4.77	1.97	three_prime_utr	APLP2	protein_coding	130143570,130143578,	2
ENSG00000157764	7	140723451	140723451	-	-3.01	-2.1	5.79	three_prime_utr	BRAF	protein_coding		0
ENSG00000230001	9	4071136	4071136	-	-1.9	-0.25	8.69	exon	AL359095.1	sense_intronic	4071134,	1
ENSG00000007168	17	2638298	2638298	+	-6.92	-5.78	9.97	CDS	PAFAH1B1	protein_coding	2638248,	1
ENSG00000196876	12	51807600	51807600	+	-1.68	-0.928	3.86	three_prime_utr	SCN8A	protein_coding	51807614,	1
ENSG00000154380	1	225492663	225492663	-	-2.1	-1.3	2.36	three_prime_utr	ENAH	protein_coding	225492743,	1
ENSG00000154845	18	9547568	9547568	-	-3.21	-2.28	4.02	three_prime_utr	PPP4R1	protein_coding	9547672,	1
ENSG00000188921	9	21001293	21001293	-	-5.38	-4.32	21.2	three_prime_utr	HACD4	protein_coding	21001070,	1
ENSG00000213160	2	169735928	169735928	+	-3.18	-2.26	2.11	CDS	KLHL23	protein_coding	169735970,169736001,	2
ENSG00000119547	18	57484034	57484034	+	-34.1	-32.4	27.3	three_prime_utr	ONECUT2	protein_coding	57483979,	1
ENSG00000102870	16	30783964	30783964	-	-3.01	-2.1	8.69	CDS	ZNF629	protein_coding	30784050,30784009,	2
ENSG00000103769	15	65889583	65889583	+	-3.57	-2.62	8.69	three_prime_utr	RAB11A	protein_coding		0
ENSG00000084674	2	21009015	21009015	-	-445	#NAME?	4.65	CDS	APOB	protein_coding	21009288,21009205,21009082,21008769,	4
ENSG00000165119	9	83968411	83968411	-	-3.1	-2.18	1.61	three_prime_utr	HNRNPK	protein_coding		0
ENSG00000167695	17	741617	741617	+	-2.13	-1.32	7.72	three_prime_utr	FAM57A	protein_coding	741631,	1
ENSG00000117000	1	40240278	40240278	+	-38.1	-36.4	12.5	CDS	RLF	protein_coding	40240295,	1
ENSG00000152683	2	32220553	32220553	+	-4.2	-3.21	7.72	CDS	SLC30A6	protein_coding	32220574,32220607,32220647,32220697,	4
ENSG00000130770	1	28237799	28237799	+	-17.2	-15.8	3.68	three_prime_utr	ATPIF1	protein_coding		0
ENSG00000257594	12	89522946	89522946	-	-17.1	-15.7	10.6	exon	GALNT4	protein_coding	89522915,89522893,	2
ENSG00000116251	1	6198750	6198750	-	-3.21	-2.28	4.02	exon	RPL22	protein_coding		0
ENSG00000119684	14	75049158	75049158	-	-3.21	-2.28	5.47	CDS	MLH3	protein_coding	75049310,75049226,75049168,	3
ENSG00000010539	16	3224273	3224273	-	-2.78	-1.89	11.6	exon	ZNF200	protein_coding	3224338,3224263,	2
ENSG00000124486	X	41229705	41229705	+	-2.35	-1.51	2.77	CDS	USP9X	protein_coding		0
ENSG00000198742	7	99029783	99029783	-	-20.6	-19.1	18.3	three_prime_utr	SMURF1	protein_coding		0
ENSG00000054965	11	73405224	73405224	-	-12.2	-10.9	7.53	three_prime_utr	FAM168A	protein_coding	73405330,73405172,73405140,	3
ENSG00000168131	6	27912114	27912114	-	-5.19	-4.14	8.69	CDS	OR2B2	protein_coding	27912111,	1
ENSG00000119547	18	57477384	57477384	+	-11.6	-10.3	24.1	three_prime_utr	ONECUT2	protein_coding	57477312,57477335,	2
ENSG00000108510	17	61946275	61946275	-	-7.13	-5.99	12.5	three_prime_utr	MED13	protein_coding		0
ENSG00000165312	10	23440729	23440729	+	-2.94	-2.05	12.5	CDS	OTUD1	protein_coding	23440746,	1
ENSG00000172081	19	2071381	2071381	-	-2.94	-2.05	12.5	three_prime_utr	MOB3A	protein_coding	2071371,2071311,	2
ENSG00000112200	6	57102822	57102822	+	-3.48	-2.53	14.5	three_prime_utr	ZNF451	protein_coding	57102767,	1
ENSG00000213842	3	32753390	32753390	+	-2.98	-2.08	10.6	exon	SUGT1P2	processed_pseudogene	32753219,32753307,	2
ENSG00000138193	10	94329222	94329222	+	-2.78	-1.89	9.65	three_prime_utr	PLCE1	protein_coding		0
ENSG00000173230	3	121696142	121696142	-	-164	-161	8.78	CDS	GOLGB1	protein_coding	121696269,121695841,	2
ENSG00000178951	19	4047765	4047765	-	-11.3	-10	6.76	exon	ZBTB7A	protein_coding	4047888,4047882,4047876,4047870,4047761,	5
ENSG00000196247	7	64708510	64708510	+	-2.68	-1.81	11.6	CDS	ZNF107	protein_coding		0
ENSG00000139428	12	109556716	109556716	-	-1.97	-1.18	4.83	three_prime_utr	MMAB	protein_coding		0
ENSG00000138756	4	78912061	78912061	+	-9.89	-8.65	7.24	three_prime_utr	BMP2K	protein_coding		0
ENSG00000130958	9	96321048	96321048	-	-12.5	-11.2	2.22	three_prime_utr	SLC35D2	protein_coding	96321002,96320967,	2
ENSG00000185686	22	22550070	22550070	-	-3.9	-2.92	3.47	exon	PRAME	protein_coding		0
ENSG00000185480	12	102196669	102196669	+	-11	-9.69	7.12	three_prime_utr	PARPBP	protein_coding	102196640,102196735,	2
ENSG00000113593	5	65563385	65563385	+	-3.62	-2.67	2.05	five_prime_utr	PPWD1	protein_coding	65563362,65563465,	2
ENSG00000102870	16	30781206	30781206	-	-4.46	-3.46	3.3	three_prime_utr	ZNF629	protein_coding	30781220,	1
ENSG00000213463	14	70370713	70370713	-	-3.66	-2.7	2.97	three_prime_utr	SYNJ2BP	protein_coding	70370808,	1
ENSG00000054267	1	235182329	235182329	-	-183	-180	15.2	CDS	ARID4B	protein_coding	235182490,235182248,235182120,	3
ENSG00000121236	11	5605444	5605444	+	-3.56	-2.61	3.16	CDS	TRIM6	protein_coding		0
ENSG00000151835	13	23341450	23341450	-	-1.9	-0.25	8.69	CDS	SACS	protein_coding		0
ENSG00000114554	3	127037226	127037226	+	-4.49	-3.48	3.76	three_prime_utr	PLXNA1	protein_coding	127037217,	1
ENSG00000171448	9	122919445	122919445	-	-5.16	-4.11	6.27	CDS	ZBTB26	protein_coding	122919450,122919405,	2
ENSG00000051596	5	175960900	175960900	-	-2.98	-2.08	4.25	three_prime_utr	THOC3	protein_coding		0
ENSG00000171492	1	89933855	89933855	+	-2.11	-1.31	3.86	CDS	LRRC8D	protein_coding		0
ENSG00000138078	2	44359645	44359645	-	-6.45	-5.34	10.3	CDS	PREPL	protein_coding	44359726,	1
ENSG00000087586	20	56370195	56370195	-	-11.1	-9.81	6.66	CDS	AURKA	protein_coding	56370297,	1
ENSG00000064225	3	98794221	98794221	+	-5.71	-4.64	7.08	three_prime_utr	ST3GAL6	protein_coding		0
ENSG00000235920	7	11820834	11820834	-	-2.34	-1.5	4.1	exon	AC073109.1	processed_pseudogene		0
ENSG00000241187	5	154729404	154729404	+	-3.48	-2.53	14.5	exon	AC008379.1	processed_pseudogene		0
ENSG00000243716	16	22534573	22534573	+	-5.2	-4.15	3.22	exon	NPIPB5	protein_coding		0
ENSG00000145780	5	115543065	115543065	-	-4.71	-3.68	5.15	CDS	FEM1C	protein_coding	115543014,	1
ENSG00000176124	13	50105885	50105885	+	-2.6	-1.73	3.54	exon	DLEU1	processed_transcript		0
ENSG00000119969	10	94611794	94611794	+	-1.88	-1.1	2.36	three_prime_utr	HELLS	protein_coding	94611693,	1
ENSG00000097046	1	91524165	91524165	+	-2.98	-2.08	4.83	CDS	CDC7	protein_coding	91524227,	1
ENSG00000248406	19	12383626	12383626	-	-1.65	-0.0486	7.72	CDS	AC008758.3	transcribed_unprocessed_pseudogene	12383569,	1
ENSG00000281195	2	71375722	71375722	+	-6.86	-5.73	6.27	exon	AC007878.1	processed_transcript		0
ENSG00000163788	3	43303420	43303420	+	-3.57	-2.62	13.5	CDS	SNRK	protein_coding	43303360,	1
ENSG00000177732	20	328013	328013	+	-1.88	-1.1	2.47	three_prime_utr	SOX12	protein_coding	328007,	1
ENSG00000080802	7	135387991	135387991	-	-2.55	-1.69	4.34	three_prime_utr	CNOT4	protein_coding		0
ENSG00000169981	3	44660551	44660551	+	-2.17	-1.35	3.47	three_prime_utr	ZNF35	protein_coding	44660497,44660514,44660568,44660629,	4
ENSG00000123297	12	57796529	57796529	+	-41	-39.2	27	CDS	TSFM	protein_coding	57796419,57796630,	2
ENSG00000221962	3	152339797	152339797	-	-4.94	-3.9	14.5	exon	TMEM14EP	transcribed_processed_pseudogene		0
ENSG00000069869	15	55915601	55915601	-	-2.34	-1.51	7.72	CDS	NEDD4	protein_coding	55915577,	1
ENSG00000158882	1	161230459	161230459	+	-34.3	-32.6	21.2	three_prime_utr	TOMM40L	protein_coding	161230504,	1
ENSG00000090905	16	24790667	24790667	+	-6.86	-5.73	6.51	CDS	TNRC6A	protein_coding	24790681,24790813,	2
ENSG00000008083	6	15496262	15496262	+	-1.89	-1.11	7.72	CDS	JARID2	protein_coding	15496300,	1
ENSG00000072415	14	67279345	67279345	+	-24.1	-22.5	12	CDS	MPP5	protein_coding	67279363,	1
ENSG00000204438	6	31664283	31664283	-	-31.7	-30.1	10.6	CDS	GPANK1	protein_coding	31664200,31664132,	2
ENSG00000178252	3	49012302	49012302	+	-4.32	-3.32	2.74	CDS	WDR6	protein_coding	49012418,	1
ENSG00000257315	1	203799754	203799754	+	-2.45	-1.6	2.7	five_prime_utr	ZBED6	protein_coding		0
ENSG00000185219	3	44442292	44442292	-	-3.44	-2.5	2.69	three_prime_utr	ZNF445	protein_coding		0
ENSG00000172785	9	121546	121546	-	-3.18	-2.26	2.41	exon	CBWD1	protein_coding	121502,	1
ENSG00000126814	14	60972409	60972409	-	-1.88	-1.1	6.76	three_prime_utr	TRMT5	protein_coding		0
ENSG00000168807	16	69300973	69300973	+	-13.3	-11.9	15.1	three_prime_utr	SNTB2	protein_coding	69300911,69301038,	2
ENSG00000277007	1	219272867	219272867	+	-1.9	-0.25	8.69	exon	AC096642.1	lincRNA		0
ENSG00000057608	10	5765999	5765999	-	-12.9	-11.6	1.62	exon	GDI2	protein_coding	5765977,	1
ENSG00000237298	2	178579337	178579337	+	-10.5	-9.22	6.22	exon	TTN-AS1	antisense_RNA	178582581,	1
ENSG00000169871	7	101088561	101088561	+	-6.54	-5.43	9.65	CDS	TRIM56	protein_coding	101088390,101088624,101088655,101088759,	4
ENSG00000039319	5	80438469	80438469	+	-6.2	-5.1	4.1	CDS	ZFYVE16	protein_coding	80438675,	1
ENSG00000158669	8	41598658	41598658	+	-6.86	-5.73	3.41	five_prime_utr	GPAT4	protein_coding	41598733,	1
ENSG00000182957	13	24303912	24303912	+	-2.78	-1.89	5.47	three_prime_utr	SPATA13	protein_coding		0
ENSG00000065427	16	75634196	75634196	-	-8.04	-6.86	9.89	CDS	KARS	protein_coding	75634216,	1
ENSG00000139618	13	32337100	32337100	+	-20.2	-18.7	14.5	CDS	BRCA2	protein_coding	32337275,32337339,	2
ENSG00000247626	2	197707161	197707161	+	-10.8	-9.49	21.7	CDS	MARS2	protein_coding	197707081,197707114,197707157,197707181,	4
ENSG00000171307	10	97457026	97457026	+	-3.01	-2.1	5.79	three_prime_utr	ZDHHC16	protein_coding	97457023,97457034,97457086,	3
ENSG00000181827	15	56092977	56092977	-	-4.95	-3.91	3.49	three_prime_utr	RFX7	protein_coding		0
ENSG00000181873	1	228179350	228179350	+	-3.21	-2.29	13.5	exon	IBA57	protein_coding		0
ENSG00000106246	7	99419236	99419236	-	-3.84	-2.87	4.14	three_prime_utr	PTCD1	protein_coding	99419304,99419281,99419247,	3
ENSG00000151025	10	25598003	25598003	+	-2.33	-1.49	4.83	CDS	GPR158	protein_coding	25597943,	1
ENSG00000229807	X	73850280	73850280	-	-10.2	-8.98	4.6	exon	XIST	lincRNA		0
ENSG00000281501	4	25200917	25200917	+	-2.94	-2.05	12.5	exon	SEPSECS-AS1	antisense_RNA	25200772,25200908,25201017,25201096,	4
ENSG00000001167	6	41098249	41098249	+	-5.12	-4.07	8.69	three_prime_utr	NFYA	protein_coding	41098144,	1
ENSG00000243716	16	22534918	22534918	+	-6.58	-5.46	3.67	exon	NPIPB5	protein_coding		0
ENSG00000248909	5	78644409	78644409	-	-6.19	-5.09	5.38	exon	HMGB1P21	processed_pseudogene		0
ENSG00000263809	17	8370165	8370165	-	-3.2	-2.28	7.72	three_prime_utr	AC135178.2	protein_coding		0
ENSG00000224255	1	52179965	52179965	+	-1.54	-0.805	6.76	exon	PDCL3P6	processed_pseudogene		0
ENSG00000177946	16	89970357	89970357	-	-5.1	-4.05	10.6	three_prime_utr	CENPBD1	protein_coding	89970698,89970603,89970552,89970515,89970461,89970278,	6
ENSG00000221955	3	125107832	125107832	-	-1.79	-1.02	6.76	CDS	SLC12A8	protein_coding	125107851,125107804,	2
ENSG00000178209	8	143920495	143920495	-	-9.12	-7.9	18.8	CDS	PLEC	protein_coding	143920585,143920501,143920417,	3
ENSG00000224415	7	103141481	103141481	-	-13.5	-12.2	45.4	exon	AC007683.1	processed_pseudogene		0
ENSG00000273066	9	136809623	136809623	+	-2.11	-1.31	5.79	exon	AL355987.4	processed_transcript		0
ENSG00000279078	7	128000016	128000016	+	-2.16	-1.35	9.65	exon	SND1-IT1	lincRNA		0
ENSG00000251562	11	65499815	65499815	+	-22500	#NAME?	7.18	exon	MALAT1	lincRNA	65499365,65500174,65500275,65500337,65500371,65500480,	6
ENSG00000067064	10	1040550	1040550	-	-5.73	-4.65	1.81	three_prime_utr	IDI1	protein_coding		0
ENSG00000136205	7	47369511	47369511	-	-6.25	-5.14	1.86	CDS	TNS3	protein_coding	47369442,	1
ENSG00000196247	7	64707971	64707971	+	-8.62	-7.42	14.5	CDS	ZNF107	protein_coding		0
ENSG00000147905	9	37357791	37357791	+	-6.45	-5.34	10.3	three_prime_utr	ZCCHC7	protein_coding	37357703,37357769,	2
ENSG00000279862	3	172302784	172302784	-	-30	-28.3	34.7	exon	AC092964.1	TEC		0
ENSG00000220744	6	127363194	127363194	+	-2.11	-1.31	8.69	exon	RPL5P18	processed_pseudogene		0
ENSG00000182831	16	9103971	9103971	+	-1.79	-1.02	1.8	three_prime_utr	C16orf72	protein_coding		0
ENSG00000113712	5	149493482	149493482	-	-2.33	-1.49	5.31	three_prime_utr	CSNK1A1	protein_coding	149493475,	1
ENSG00000106261	7	100037459	100037459	+	-46.9	-45	7.57	three_prime_utr	ZKSCAN1	protein_coding	100037485,	1
ENSG00000082258	2	134954546	134954546	+	-20.1	-18.6	71.4	exon	CCNT2	protein_coding	134954491,134954517,134954586,134954613,	4
ENSG00000262304	17	3610411	3610411	-	-12.5	-11.2	22.2	three_prime_utr	AC027796.3	protein_coding	3610474,3610462,	2
ENSG00000116062	2	47808004	47808004	+	-18.1	-16.7	14.5	three_prime_utr	MSH6	protein_coding	47808095,	1
ENSG00000168556	4	183510680	183510680	+	-43	-41.1	17	CDS	ING2	protein_coding	183510577,183510908,	2
ENSG00000206560	3	15670144	15670144	-	-9.79	-8.55	8.2	three_prime_utr	ANKRD28	protein_coding	15669987,	1
ENSG00000279095	19	44666053	44666053	+	-12.7	-11.4	14.2	exon	AC243964.3	TEC	44665954,44665971,44665981,44666026,44666035,	5
ENSG00000178974	14	55352466	55352466	+	-6.47	-5.35	8.69	CDS	FBXO34	protein_coding	55352502,55352551,	2
ENSG00000164172	5	53100486	53100486	-	-1.81	-1.04	2.08	three_prime_utr	MOCS2	protein_coding		0
ENSG00000124209	20	58360064	58360064	+	-9.3	-8.07	2.34	three_prime_utr	RAB22A	protein_coding		0
ENSG00000173214	6	111267020	111267020	+	-98.9	-96.7	57.7	CDS	MFSD4B	protein_coding	111266832,111267098,111267107,111267168,	4
ENSG00000157388	3	53813582	53813582	+	-7.53	-6.38	18.3	three_prime_utr	CACNA1D	protein_coding	53813523,53813585,	2
ENSG00000168564	4	183447198	183447198	+	-1.85	-1.07	3.86	CDS	CDKN2AIP	protein_coding		0
ENSG00000183309	8	143650271	143650271	+	-50.3	-48.4	27	exon	ZNF623	protein_coding	143649968,143650095,143650281,	3
ENSG00000135100	12	121002362	121002362	+	-3.9	-2.92	10.6	three_prime_utr	HNF1A	protein_coding	121002307,121002330,	2
ENSG00000166004	11	93729907	93729907	+	-3.21	-2.28	5.07	CDS	CEP295	protein_coding		0
ENSG00000236498	2	61868520	61868520	+	-4.98	-3.95	5.98	exon	AC107081.2	antisense_RNA		0
ENSG00000177125	9	126880797	126880797	+	-18.9	-17.5	12.7	CDS	ZBTB34	protein_coding		0
ENSG00000189241	6	116279079	116279079	-	-57.8	-55.8	6	exon	TSPYL1	protein_coding	116279142,116279112,	2
ENSG00000155189	8	6757428	6757428	+	-3.18	-2.26	2.22	three_prime_utr	AGPAT5	protein_coding		0
ENSG00000152990	4	22388041	22388041	-	-48.9	-47.1	48.3	CDS	ADGRA3	protein_coding	22388228,22388137,22388023,22387801,22387774,22387737,	6
ENSG00000279159	22	29984769	29984769	-	-6.16	-5.06	12.5	exon	AC003681.1	antisense_RNA		0
ENSG00000135763	1	229637224	229637224	+	-1.68	-0.928	6.76	CDS	URB2	protein_coding	229637192,	1
ENSG00000226084	1	77129594	77129594	+	-2.17	-1.35	2.19	exon	AC113935.1	processed_pseudogene		0
ENSG00000010244	17	32377207	32377207	+	-7.88	-6.71	10.6	three_prime_utr	ZNF207	protein_coding	32377111,	1
ENSG00000232729	7	74726813	74726813	-	-35.5	-33.8	10.5	exon	AC211433.1	processed_transcript	74726715,74726674,	2
ENSG00000081665	19	19795475	19795475	-	-13.7	-12.4	11.1	CDS	ZNF506	protein_coding	19795491,	1
ENSG00000167967	16	2235607	2235607	+	-4.89	-3.85	4.46	exon	E4F1	protein_coding	2235604,2235616,2235689,	3
ENSG00000170144	2	177222494	177222494	+	-1.88	-1.1	2.62	three_prime_utr	HNRNPA3	protein_coding		0
ENSG00000132466	4	73258408	73258408	-	-9.59	-8.36	4.29	CDS	ANKRD17	protein_coding	73258434,73258307,	2
ENSG00000105738	19	38119739	38119739	+	-10.6	-9.38	3.62	CDS	SIPA1L3	protein_coding	38119649,38119715,38119771,38119806,38119853,	5
ENSG00000167978	16	2765945	2765945	+	-4.03	-3.05	1.48	CDS	SRRM2	protein_coding		0
ENSG00000016864	3	52694859	52694859	-	-11.6	-10.3	10.6	exon	GLT8D1	protein_coding	52694968,52694946,	2
ENSG00000140350	15	68791446	68791446	-	-32.2	-30.6	31.4	exon	ANP32A	protein_coding		0
ENSG00000254004	19	36515016	36515016	-	-3.48	-2.53	12.5	CDS	ZNF260	protein_coding		0
ENSG00000140743	16	22346473	22346473	-	-1.74	-0.976	2.9	exon	CDR2	protein_coding		0
ENSG00000270071	21	16291993	16291993	-	-1.9	-0.25	8.69	exon	AP001172.1	lincRNA		0
ENSG00000066827	8	134637542	134637542	-	-2.64	-1.77	3.31	exon	ZFAT	protein_coding	134637610,	1
ENSG00000165572	13	41130845	41130845	-	-3.24	-2.32	13.5	CDS	KBTBD6	protein_coding		0
ENSG00000138668	4	82354040	82354040	-	-7.96	-6.78	2.36	exon	HNRNPD	protein_coding		0
ENSG00000196119	11	124572950	124572950	+	-1.68	-0.928	7.72	three_prime_utr	OR8A1	protein_coding		0
ENSG00000180370	3	196828612	196828612	+	-15.1	-13.7	4.92	three_prime_utr	PAK2	protein_coding	196828623,	1
ENSG00000119900	6	71301787	71301787	+	-35	-33.3	23.8	exon	OGFRL1	protein_coding	71301631,71301735,71301882,	3
ENSG00000070010	22	19451345	19451345	-	-2.55	-1.69	6.27	exon	UFD1	protein_coding		0
ENSG00000100503	14	50758273	50758273	-	-18	-16.5	8.3	CDS	NIN	protein_coding	50758493,50758442,	2
ENSG00000150455	11	126294144	126294144	+	-26	-24.4	54	three_prime_utr	TIRAP	protein_coding	126293946,126294022,126294043,	3
ENSG00000108091	10	59789137	59789137	-	-5.51	-4.45	3.95	three_prime_utr	CCDC6	protein_coding	59789079,59789043,	2
ENSG00000181274	10	97333587	97333587	-	-15.6	-14.2	9.11	three_prime_utr	FRAT2	protein_coding	97333611,	1
ENSG00000163739	4	73869914	73869914	+	-2.13	-1.32	3.86	CDS	CXCL1	protein_coding		0
ENSG00000132967	3	22382314	22382314	+	-31	-29.4	2.47	exon	HMGB1P5	transcribed_processed_pseudogene		0
ENSG00000248710	3	160438453	160438453	-	-2.58	-1.72	6.76	CDS	AC079594.2	protein_coding		0
ENSG00000163535	2	200573248	200573248	+	-28.5	-26.9	11.7	CDS	SGO2	protein_coding		0
ENSG00000215252	15	34525551	34525551	-	-4.35	-3.35	9.65	exon	GOLGA8B	protein_coding		0
ENSG00000124459	19	43913271	43913271	-	-33.6	-31.9	29.4	three_prime_utr	ZNF45	protein_coding	43913427,43913237,43913093,	3
ENSG00000186468	5	82274088	82274088	-	-4.7	-3.68	6.27	three_prime_utr	RPS23	protein_coding	82274113,	1
ENSG00000186416	X	119589651	119589651	-	-6.59	-5.47	5.04	CDS	NKRF	protein_coding	119589732,	1
ENSG00000223705	7	75414395	75414395	+	-2.16	-1.35	9.65	exon	NSUN5P1	transcribed_unprocessed_pseudogene	75414407,	1
ENSG00000122687	7	2234933	2234933	-	-4.26	-3.27	2.79	exon	MRM2	protein_coding	2235008,	1
ENSG00000167657	19	3959138	3959138	-	-4.83	-3.8	7.72	CDS	DAPK3	protein_coding	3959250,3959159,3959073,3959033,	4
ENSG00000112304	6	24703839	24703839	+	-4.07	-3.09	15.4	three_prime_utr	ACOT13	protein_coding	24703792,	1
ENSG00000157764	7	140723916	140723916	-	-1.9	-0.718	8.69	three_prime_utr	BRAF	protein_coding		0
ENSG00000122085	2	241096055	241096055	-	-10.4	-9.13	4.95	CDS	MTERF4	protein_coding	241096231,241096095,241096053,241096035,241096017,241095984,	6
ENSG00000136542	2	157312252	157312252	+	-6.85	-5.72	5.31	three_prime_utr	GALNT5	protein_coding		0
ENSG00000164465	6	117548361	117548361	+	-19.5	-18	6.93	CDS	DCBLD1	protein_coding	117548236,117548275,117548364,	3
ENSG00000077458	11	95783174	95783174	-	-2.37	-1.53	3.67	CDS	FAM76B	protein_coding		0
ENSG00000171792	12	2889151	2889151	+	-7.87	-6.7	8.3	three_prime_utr	RHNO1	protein_coding	2889247,	1
ENSG00000168137	3	9476099	9476099	+	-28.6	-27	14.9	three_prime_utr	SETD5	protein_coding	9475814,9475923,9476081,9476221,9476443,	5
ENSG00000196814	9	126505451	126505451	+	-2.13	-1.32	4.83	three_prime_utr	MVB12B	protein_coding	126505422,126505436,126505449,126505489,	4
ENSG00000137812	15	40621894	40621894	+	-49.2	-47.3	16.1	CDS	KNL1	protein_coding	40621717,	1
ENSG00000149948	12	65953364	65953364	+	-5.34	-4.28	9.65	three_prime_utr	HMGA2	protein_coding	65953306,	1
ENSG00000105875	7	135186018	135186018	-	-42.5	-40.7	26.1	three_prime_utr	WDR91	protein_coding	135186087,135185980,	2
ENSG00000180667	1	207049486	207049486	-	-4.69	-3.66	3.08	exon	YOD1	protein_coding		0
ENSG00000155657	2	178587941	178587941	-	-3.33	-2.4	3.18	CDS	TTN	protein_coding		0
ENSG00000171295	19	11833721	11833721	+	-2.16	-1.35	9.65	three_prime_utr	ZNF440	protein_coding	11833717,	1
ENSG00000261312	16	19714918	19714918	+	-10.4	-9.18	4.5	exon	AC002550.1	antisense_RNA		0
ENSG00000116350	1	29169180	29169180	-	-7.13	-5.99	7.72	exon	SRSF4	protein_coding		0
ENSG00000010818	6	142753306	142753306	-	-28	-26.4	37.6	CDS	HIVEP2	protein_coding	142753264,142753186,	2
ENSG00000107957	10	103601808	103601808	-	-11.5	-10.2	5.57	three_prime_utr	SH3PXD2A	protein_coding	103601704,103601592,103601570,103601528,103601498,	5
ENSG00000019995	10	124984938	124984938	+	-18.2	-16.8	3.32	CDS	ZRANB1	protein_coding	124984819,	1
ENSG00000100099	22	26481872	26481872	-	-2.19	-1.37	6.76	exon	HPS4	protein_coding		0
ENSG00000215421	18	74635064	74635064	+	-3.43	-2.49	5.31	CDS	ZNF407	protein_coding		0
ENSG00000127831	2	218450374	218450374	+	-23.2	-21.6	14.9	three_prime_utr	VIL1	protein_coding		0
ENSG00000112851	5	65992790	65992790	+	-3.66	-2.7	2.97	CDS	ERBIN	protein_coding		0
ENSG00000174804	11	86950311	86950311	-	-23.8	-22.2	7.37	three_prime_utr	FZD4	protein_coding	86950264,86950232,	2
ENSG00000182197	8	117794774	117794774	-	-2.34	-1.5	4.1	three_prime_utr	EXT1	protein_coding	117794797,	1
ENSG00000119547	18	57478358	57478358	+	-195	-192	56.9	three_prime_utr	ONECUT2	protein_coding	57478146,57478162,57478565,	3
ENSG00000102870	16	30783485	30783485	-	-2.21	-1.39	2.68	CDS	ZNF629	protein_coding	30783501,	1
ENSG00000025800	1	32172514	32172514	+	-2.16	-1.35	9.65	three_prime_utr	KPNA6	protein_coding		0
ENSG00000167232	19	23361041	23361041	-	-11.6	-10.3	11.3	CDS	ZNF91	protein_coding		0
ENSG00000131503	5	140496825	140496825	+	-181	-179	11.2	CDS	ANKHD1	protein_coding	140496564,140496643,140497109,	3
ENSG00000077232	2	182718070	182718070	+	-18.5	-17	6.03	five_prime_utr	DNAJC10	protein_coding		0
ENSG00000244462	20	35650510	35650510	-	-32.1	-30.4	71.4	three_prime_utr	RBM12	protein_coding		0
ENSG00000186871	X	72207899	72207899	-	-9.37	-8.14	10.6	CDS	ERCC6L	protein_coding	72207782,	1
ENSG00000118058	11	118523626	118523626	+	-2.18	-1.36	6.76	three_prime_utr	KMT2A	protein_coding		0
ENSG00000196323	11	130231762	130231762	-	-3.74	-2.78	2.25	three_prime_utr	ZBTB44	protein_coding		0
ENSG00000171862	10	87960995	87960995	+	-3.6	-2.65	1.93	CDS	PTEN	protein_coding	87960937,	1
ENSG00000111731	12	22449539	22449539	-	-4.51	-3.5	4.5	three_prime_utr	C2CD5	protein_coding		0
ENSG00000259976	3	114320160	114320160	-	-7.22	-6.08	14	three_prime_utr	AC093010.3	3prime_overlapping_ncRNA		0
ENSG00000143970	2	25743032	25743032	-	-26.4	-24.9	10.9	exon	ASXL2	protein_coding	25743200,25743166,25742994,25742916,25742698,	5
ENSG00000170385	1	211575575	211575575	-	-9.94	-8.69	20.3	CDS	SLC30A1	protein_coding	211575567,211575465,	2
ENSG00000109790	4	39121116	39121116	+	-5.49	-4.42	1.93	three_prime_utr	KLHL5	protein_coding		0
ENSG00000279110	22	25062350	25062350	-	-24.2	-22.6	36.7	exon	AL022323.4	antisense_RNA	25062406,	1
ENSG00000198040	12	133057197	133057197	+	-6.4	-5.29	11.1	CDS	ZNF84	protein_coding		0
ENSG00000029364	14	69399029	69399029	+	-4.07	-3.08	3.75	five_prime_utr	SLC39A9	protein_coding	69398853,69398894,69399139,	3
ENSG00000119596	14	74797797	74797797	+	-11.9	-10.6	4.72	CDS	YLPM1	protein_coding	74797798,74797831,	2
ENSG00000145012	3	188877274	188877274	+	-1.91	-1.13	4.83	three_prime_utr	LPP	protein_coding		0
ENSG00000179406	7	66376208	66376208	-	-3.21	-2.29	13.5	exon	LINC00174	processed_transcript		0
ENSG00000184208	22	41696107	41696107	+	-2.25	-1.43	2.41	three_prime_utr	C22orf46	protein_coding	41696147,	1
ENSG00000105085	19	16576628	16576628	-	-49.7	-47.8	28.3	exon	MED26	protein_coding	16576691,16576661,16576610,16576461,16576451,	5
ENSG00000224403	3	193993836	193993836	-	-2.58	-1.72	9.65	exon	DPPA2P3	processed_pseudogene	193993917,	1
ENSG00000118496	6	145804865	145804865	-	-2.33	-1.49	3.09	CDS	FBXO30	protein_coding	145804834,	1
ENSG00000152527	2	43699979	43699979	+	-15.1	-13.8	20.3	CDS	PLEKHH2	protein_coding		0
ENSG00000171103	2	28869973	28869973	-	-3.68	-2.72	3.72	CDS	TRMT61B	protein_coding	28870051,28870043,28869967,	3
ENSG00000169967	2	127306266	127306266	-	-9.13	-7.91	6.95	three_prime_utr	MAP3K2	protein_coding		0
ENSG00000173575	15	92953474	92953474	+	-1.88	-1.1	2.57	CDS	CHD2	protein_coding		0
ENSG00000157637	17	81246509	81246509	-	-3.96	-2.98	7.08	CDS	SLC38A10	protein_coding	81246571,81246526,	2
ENSG00000178209	8	143923090	143923090	-	-13.5	-12.2	2.98	CDS	PLEC	protein_coding	143923150,143923030,	2
ENSG00000182768	15	90271824	90271824	+	-4.85	-3.82	1.77	three_prime_utr	NGRN	protein_coding	90271913,	1
ENSG00000261864	16	68122169	68122169	+	-5.92	-4.83	5.1	CDS	AC130462.1	processed_transcript		0
ENSG00000117500	1	93154617	93154617	-	-5.82	-4.73	2.58	three_prime_utr	TMED5	protein_coding		0
ENSG00000177200	16	53324612	53324612	+	-47	-45.1	50.7	CDS	CHD9	protein_coding	53324387,53324415,53324469,	3
ENSG00000269821	11	2676252	2676252	-	-54.1	-52.2	8.13	exon	KCNQ1OT1	antisense_RNA		0
ENSG00000198482	19	52554079	52554079	+	-12.2	-10.9	11.6	CDS	ZNF808	protein_coding		0
ENSG00000153037	5	112864728	112864728	+	-59.4	-57.4	4.03	CDS	SRP19	protein_coding		0
ENSG00000108107	19	55391750	55391750	+	-2.42	-1.57	10.6	exon	RPL28	protein_coding	55391786,	1
ENSG00000198585	3	131383327	131383327	+	-10.9	-9.64	6.07	CDS	NUDT16	protein_coding	131383282,131383289,131383357,131383379,131383406,	5
ENSG00000268001	19	48256782	48256782	+	-4.28	-3.29	17.4	exon	CARD8-AS1	antisense_RNA		0
ENSG00000131732	5	81304932	81304932	+	-208	-206	29.5	CDS	ZCCHC9	protein_coding	81304824,	1
ENSG00000169047	2	226795232	226795232	-	-2.18	-1.36	3.06	CDS	IRS1	protein_coding	226795179,	1
ENSG00000158417	2	99399368	99399368	+	-45.7	-43.8	3.24	CDS	EIF5B	protein_coding	99399507,99399517,	2
ENSG00000075391	1	178442950	178442950	+	-3.03	-2.12	3.58	CDS	RASAL2	protein_coding	178442915,	1
ENSG00000245532	11	65445299	65445299	+	-8.42	-7.23	4.09	exon	NEAT1	lincRNA	65445261,65445358,	2
ENSG00000119737	2	53853359	53853359	-	-18.7	-17.2	19.5	CDS	GPR75	protein_coding	53853429,53853368,53853078,	3
ENSG00000101346	20	32236545	32236545	+	-5.86	-4.77	4.83	three_prime_utr	POFUT1	protein_coding		0
ENSG00000010539	16	3226762	3226762	-	-2.16	-1.35	9.65	exon	ZNF200	protein_coding		0
ENSG00000116016	2	46386253	46386253	+	-3.68	-2.72	3.54	three_prime_utr	EPAS1	protein_coding		0
ENSG00000233396	1	146059081	146059081	+	-6.31	-5.2	10.6	exon	LINC01719	lincRNA	146059105,	1
ENSG00000229807	X	73842368	73842368	-	-4.6	-3.59	3.7	exon	XIST	lincRNA	73842455,	1
ENSG00000101191	20	62910990	62910990	-	-33.7	-32	2.35	CDS	DIDO1	protein_coding	62910879,	1
ENSG00000156011	8	18871727	18871727	-	-5.96	-4.87	2.01	CDS	PSD3	protein_coding	18871732,	1
ENSG00000181192	10	12121300	12121300	+	-6.31	-5.2	6.27	three_prime_utr	DHTKD1	protein_coding		0
ENSG00000139618	13	32355178	32355178	+	-3.85	-2.88	5.02	CDS	BRCA2	protein_coding	32355169,	1
ENSG00000186153	16	78099847	78099847	+	-11.4	-10.1	5.93	CDS	WWOX	protein_coding	78099732,78099806,78099815,78099824,78099863,78099911,78099922,78099940,78099960,	9
ENSG00000147324	8	8891281	8891281	-	-3.26	-2.33	3.86	CDS	MFHAS1	protein_coding	8891401,8891355,8891329,8891311,8891260,8891167,8891140,	7
ENSG00000029725	17	5383879	5383879	+	-3.24	-2.32	7.72	three_prime_utr	RABEP1	protein_coding	5383781,5383819,	2
ENSG00000090316	4	1339397	1339397	+	-10.8	-9.56	4.47	exon	MAEA	protein_coding		0
ENSG00000135837	1	180094432	180094432	+	-8.78	-7.57	6.92	CDS	CEP350	protein_coding	180094398,	1
ENSG00000114062	15	25337110	25337110	-	-4.69	-3.67	10.1	three_prime_utr	UBE3A	protein_coding		0
ENSG00000089022	12	111901457	111901457	+	-21.9	-20.4	16.1	three_prime_utr	MAPKAPK5	protein_coding	111901368,111901397,	2
ENSG00000119408	9	124351903	124351903	+	-27.7	-26.1	8.18	three_prime_utr	NEK6	protein_coding	124351961,	1
ENSG00000019144	11	118628144	118628144	+	-3.21	-2.29	13.5	CDS	PHLDB1	protein_coding	118628177,	1
ENSG00000146006	5	138870326	138870326	-	-4.08	-3.09	11.6	three_prime_utr	LRRTM2	protein_coding		0
ENSG00000157181	1	186419715	186419715	+	-3.21	-2.29	13.5	three_prime_utr	C1orf27	protein_coding		0
ENSG00000173209	2	61186952	61186952	+	-1.9	-0.25	8.69	three_prime_utr	AHSA2	protein_coding	61186868,	1
ENSG00000215184	10	34675852	34675852	-	-28.9	-27.3	12.5	exon	RPS12P16	processed_pseudogene	34675702,	1
ENSG00000188026	12	123472333	123472333	-	-2.16	-1.35	9.65	three_prime_utr	RILPL1	protein_coding	123472386,	1
ENSG00000163866	1	34855729	34855729	-	-4.07	-3.09	9.17	CDS	SMIM12	protein_coding	34855784,34855757,34855692,	3
ENSG00000167565	19	40441517	40441517	-	-4.49	-3.48	5.79	CDS	SERTAD3	protein_coding	40441650,40441623,	2
ENSG00000186017	19	36448971	36448971	-	-2.78	-1.89	11.6	three_prime_utr	ZNF566	protein_coding	36448864,	1
ENSG00000112715	6	43778895	43778895	+	-2.42	-1.57	10.6	exon	VEGFA	protein_coding	43779025,	1
ENSG00000182903	4	426759	426759	-	-3.48	-2.53	8.69	exon	ZNF721	protein_coding	427070,427061,426670,426458,	4
ENSG00000270277	2	178549048	178549048	+	-1.93	-1.14	7.72	exon	AC009948.3	antisense_RNA	178549098,	1
ENSG00000148737	10	112950429	112950429	+	-5.71	-4.63	6.11	five_prime_utr	TCF7L2	protein_coding		0
ENSG00000244062	3	133760494	133760494	+	-10.4	-9.13	11.9	exon	AC080128.1	processed_pseudogene		0
ENSG00000135913	2	218450400	218450400	-	-17.1	-15.7	14.5	three_prime_utr	USP37	protein_coding		0
ENSG00000077713	X	119453085	119453085	+	-3.07	-2.16	7.72	three_prime_utr	SLC25A43	protein_coding		0
ENSG00000127870	13	26214868	26214868	-	-17.7	-16.3	5.7	CDS	RNF6	protein_coding		0
ENSG00000055211	6	149590833	149590833	+	-3.48	-2.53	10.6	CDS	GINM1	protein_coding	149590858,	1
ENSG00000070413	22	19038349	19038349	-	-2.25	-1.43	1.82	three_prime_utr	DGCR2	protein_coding	19038401,	1
ENSG00000176142	3	119431955	119431955	-	-5.67	-4.6	3.22	three_prime_utr	TMEM39A	protein_coding		0
ENSG00000162630	1	193181201	193181201	-	-2.94	-2.05	12.5	CDS	B3GALT2	protein_coding	193181176,	1
ENSG00000269821	11	2638113	2638113	-	-94.3	-92.1	31.3	exon	KCNQ1OT1	antisense_RNA	2638883,2637699,2637358,	3
ENSG00000144426	2	203136109	203136109	+	-9.56	-8.33	5.39	CDS	NBEAL1	protein_coding		0
ENSG00000271011	2	178577434	178577434	+	-2.38	-1.54	3.86	exon	AC010680.3	antisense_RNA	178577390,178577494,	2
ENSG00000146263	6	97144363	97144363	-	-2.42	-1.57	10.6	three_prime_utr	MMS22L	protein_coding	97144362,97144319,	2
ENSG00000072135	2	130373659	130373659	+	-8.18	-7	6.62	three_prime_utr	PTPN18	protein_coding	130373581,130373592,130373613,130373719,130373732,130373771,	6
ENSG00000126001	20	35504500	35504500	+	-4.46	-3.45	2.36	CDS	CEP250	protein_coding	35504451,	1
ENSG00000254837	11	74497850	74497850	+	-1.9	-0.25	8.69	exon	AP001372.2	bidirectional_promoter_lncRNA	74497867,	1
ENSG00000187257	7	77778940	77778940	+	-19.7	-18.2	31.8	CDS	RSBN1L	protein_coding	77778786,	1
ENSG00000175073	8	66666542	66666542	-	-2.58	-1.72	6.76	CDS	VCPIP1	protein_coding	66666540,66666507,	2
ENSG00000196739	9	114311043	114311043	+	-8.67	-7.47	2.41	three_prime_utr	COL27A1	protein_coding	114310939,	1
ENSG00000213079	6	154832431	154832431	+	-6.85	-5.72	3.38	CDS	SCAF8	protein_coding	154832365,154832482,	2
ENSG00000197226	5	179863593	179863593	-	-32.3	-30.6	10.8	CDS	TBC1D9B	protein_coding	179863536,179863529,179863515,	3
ENSG00000121892	4	39913724	39913724	-	-1.9	-1.02	8.69	CDS	PDS5A	protein_coding	39910341,	1
ENSG00000178397	7	6331024	6331024	-	-4.16	-3.17	3.32	CDS	FAM220A	protein_coding	6331084,	1
ENSG00000034677	8	100258686	100258686	-	-2.68	-1.81	11.6	CDS	RNF19A	protein_coding		0
ENSG00000131725	X	118392774	118392774	+	-4.2	-3.21	9.17	CDS	WDR44	protein_coding	118392771,	1
ENSG00000080200	3	97874860	97874860	+	-72.5	-70.4	7.94	CDS	CRYBG3	protein_coding	97874765,	1
ENSG00000130921	12	123250394	123250394	+	-2.87	-1.98	4.1	five_prime_utr	C12orf65	protein_coding		0
ENSG00000257065	6	143827592	143827592	+	-8.35	-7.16	2.16	three_prime_utr	AL049844.1	protein_coding	143831319,	1
ENSG00000141385	18	12343221	12343221	-	-2.16	-1.35	9.65	exon	AFG3L2	protein_coding		0
ENSG00000132155	3	12608842	12608842	-	-2.25	-1.43	2.57	CDS	RAF1	protein_coding	12608790,	1
ENSG00000196159	4	125491686	125491686	+	-11.1	-9.86	12.8	CDS	FAT4	protein_coding	125491524,125491600,125491613,125491720,125491873,	5
ENSG00000164190	5	37064779	37064779	+	-32.3	-30.6	38.3	CDS	NIPBL	protein_coding	37064721,37064880,	2
ENSG00000204152	10	49973142	49973142	+	-1.65	-0.718	7.72	three_prime_utr	TIMM23B	protein_coding	49973192,	1
ENSG00000102753	13	49701230	49701230	-	-3.43	-2.49	5.07	three_prime_utr	KPNA3	protein_coding		0
ENSG00000281344	12	102213753	102213753	+	-4.29	-3.29	3.67	exon	HELLPAR	macro_lncRNA		0
ENSG00000215105	X	75744679	75744679	-	-2.16	-1.35	9.65	exon	TTC3P1	processed_pseudogene		0
ENSG00000224597	10	29421051	29421051	+	-5.09	-4.05	4.29	exon	SVIL-AS1	antisense_RNA		0
ENSG00000170615	7	103377692	103377692	-	-1.9	-0.25	8.69	CDS	SLC26A5	protein_coding		0
ENSG00000003436	2	187513861	187513861	-	-7.16	-6.02	6.2	exon	TFPI	protein_coding		0
ENSG00000088888	20	3873981	3873981	+	-77.2	-75.1	15.8	three_prime_utr	MAVS	protein_coding	3873706,3873736,3873822,	3
ENSG00000186376	X	135287329	135287329	-	-2.42	-1.57	10.6	CDS	ZNF75D	protein_coding		0
ENSG00000163848	3	125313461	125313461	-	-23.9	-22.4	2.53	CDS	ZNF148	protein_coding		0
ENSG00000168286	16	67843778	67843778	+	-4.46	-3.46	4.22	three_prime_utr	THAP11	protein_coding	67843826,	1
ENSG00000245937	5	128023108	128023108	-	-3.66	-2.7	5.55	exon	LINC01184	lincRNA		0
ENSG00000171714	11	22280146	22280146	+	-54.7	-52.7	41.5	three_prime_utr	ANO5	protein_coding		0
ENSG00000167716	17	1738463	1738463	+	-20.8	-19.2	9.74	three_prime_utr	WDR81	protein_coding	1738560,	1
ENSG00000144674	3	37325735	37325735	+	-11.1	-9.87	2.2	CDS	GOLGA4	protein_coding		0
ENSG00000165322	10	31908393	31908393	-	-4.03	-3.05	2.32	CDS	ARHGAP12	protein_coding	31908445,31908404,31908336,	3
ENSG00000146676	7	44880392	44880392	-	-1.65	-0.906	4.83	three_prime_utr	PURB	protein_coding		0
ENSG00000100221	22	38700013	38700013	-	-7.37	-6.22	7.91	five_prime_utr	JOSD1	protein_coding	38700103,38700084,	2
ENSG00000087206	5	176968797	176968797	-	-4.01	-3.03	2.51	CDS	UIMC1	protein_coding		0
ENSG00000271303	20	647993	647993	-	-9.78	-8.54	5.47	three_prime_utr	SRXN1	protein_coding	648101,	1
ENSG00000137337	6	30707997	30707997	-	-66.1	-64.1	15.9	CDS	MDC1	protein_coding	30708251,30708006,	2
ENSG00000250312	4	162377	162377	+	-9.78	-8.54	14.5	three_prime_utr	ZNF718	protein_coding		0
ENSG00000197323	1	114405595	114405595	-	-2.1	-1.3	2.7	CDS	TRIM33	protein_coding		0
ENSG00000234420	10	42520884	42520884	-	-2.16	-1.35	9.65	exon	ZNF37BP	transcribed_processed_pseudogene	42520857,	1
ENSG00000148773	10	128103376	128103376	-	-4.81	-3.78	1.41	CDS	MKI67	protein_coding		0
ENSG00000084674	2	21008116	21008116	-	-320	-317	3.26	CDS	APOB	protein_coding	21008172,21008104,21008012,21007994,	4
ENSG00000284024	10	14843716	14843716	+	-37.6	-35.8	6.84	exon	AC069544.2	protein_coding	14843642,14843715,	2
ENSG00000131263	X	74590572	74590572	-	-3.9	-2.92	4.14	three_prime_utr	RLIM	protein_coding	74590516,	1
ENSG00000204177	10	46810453	46810453	+	-13	-11.6	18.3	exon	BMS1P1	transcribed_unprocessed_pseudogene	46810496,46810578,46810583,	3
ENSG00000267102	17	35409795	35409795	-	-13	-11.7	15	exon	AC060766.1	transcribed_processed_pseudogene	35409870,	1
ENSG00000213742	20	25677983	25677983	+	-2.17	-1.35	4.83	exon	ZNF337-AS1	antisense_RNA		0
ENSG00000113889	3	186741834	186741834	+	-37.8	-36	27	CDS	KNG1	protein_coding	186741769,186741787,186741817,186741877,	4
ENSG00000257800	2	74121125	74121125	+	-11.4	-10.2	9.89	exon	FNBP1P1	processed_pseudogene		0
ENSG00000169856	15	52789107	52789107	-	-3.32	-2.39	2.23	CDS	ONECUT1	protein_coding		0
ENSG00000269821	11	2629894	2629894	-	-4.75	-3.73	12.5	exon	KCNQ1OT1	antisense_RNA		0
ENSG00000223653	1	85399855	85399855	+	-1.9	-0.25	8.69	exon	AL078459.1	antisense_RNA		0
ENSG00000136231	7	23310807	23310807	-	-3.01	-2.1	6.76	three_prime_utr	IGF2BP3	protein_coding	23310817,	1
ENSG00000176542	3	113656572	113656572	-	-8.57	-7.38	7.14	CDS	USF3	protein_coding	113656517,	1
ENSG00000226752	9	120845130	120845130	+	-90.2	-88	27.6	exon	CUTALP	transcribed_unitary_pseudogene	120845144,	1
ENSG00000214717	X	2487893	2487893	-	-37.2	-35.5	26.1	exon	ZBED1	protein_coding	2487877,	1
ENSG00000180263	12	95210924	95210924	-	-3.43	-2.49	7.72	CDS	FGD6	protein_coding		0
ENSG00000256304	12	122323961	122323961	-	-3.57	-2.62	13.5	exon	CCDC150P1	processed_pseudogene	122323915,122323888,	2
ENSG00000160352	19	21118710	21118710	+	-14.2	-12.8	21.7	three_prime_utr	ZNF714	protein_coding		0
ENSG00000272047	6	158192222	158192222	+	-12.2	-10.9	10.4	three_prime_utr	GTF2H5	protein_coding	158192125,158192172,	2
ENSG00000151276	3	65356669	65356669	-	-41.7	-39.9	51.1	three_prime_utr	MAGI1	protein_coding	65356914,65356874,65356858,65356850,65356520,65356502,	6
ENSG00000119547	18	57483045	57483045	+	-15.6	-14.2	7.48	three_prime_utr	ONECUT2	protein_coding	57483112,	1
ENSG00000089053	12	121331831	121331831	-	-2.33	-1.49	8.69	exon	ANAPC5	protein_coding	121331707,	1
ENSG00000144218	2	99550557	99550557	-	-1.9	-0.25	8.69	three_prime_utr	AFF3	protein_coding		0
ENSG00000117262	1	145670170	145670170	+	-5.09	-4.05	9.65	exon	GPR89A	protein_coding		0
ENSG00000138593	15	48992660	48992660	-	-9.72	-8.49	4.39	CDS	SECISBP2L	protein_coding	48992889,	1
ENSG00000101194	20	62967496	62967496	+	-3.2	-2.28	2.41	exon	SLC17A9	protein_coding	62967454,62967471,62967492,62967526,62967549,62967558,62967572,	7
ENSG00000100207	22	42210653	42210653	-	-27.8	-26.2	5.65	CDS	TCF20	protein_coding		0
ENSG00000258655	14	32075824	32075824	-	-9	-7.79	33.8	exon	ARHGAP5-AS1	antisense_RNA	32075863,	1
ENSG00000186350	9	134440464	134440464	+	-2.48	-1.62	1.75	exon	RXRA	protein_coding	134440485,	1
ENSG00000182944	22	29290751	29290751	+	-31	-29.3	15.4	exon	EWSR1	protein_coding	29290498,	1
ENSG00000147364	8	475975	475975	+	-2.68	-1.81	11.6	three_prime_utr	FBXO25	protein_coding		0
ENSG00000181827	15	56095407	56095407	-	-2.42	-1.57	10.6	CDS	RFX7	protein_coding	56095425,	1
ENSG00000140265	15	43364281	43364281	-	-2.05	-1.25	3.14	CDS	ZSCAN29	protein_coding	43364236,43364218,	2
ENSG00000196152	9	127445132	127445132	+	-8.01	-6.83	6.92	CDS	ZNF79	protein_coding	127445230,127445245,	2
ENSG00000090905	16	24789692	24789692	+	-5.12	-4.07	4.96	CDS	TNRC6A	protein_coding	24789772,	1
ENSG00000118873	1	220267211	220267211	-	-4.93	-3.9	7.72	exon	RAB3GAP2	protein_coding	220267059,220267037,	2
ENSG00000100813	14	23080577	23080577	-	-44.5	-42.7	2.76	CDS	ACIN1	protein_coding	23080633,	1
ENSG00000242294	7	100336264	100336264	+	-22.1	-20.6	13.5	exon	STAG3L5P	transcribed_unprocessed_pseudogene	100336080,	1
ENSG00000257354	12	62619440	62619440	+	-1.65	-0.0486	7.72	exon	AC048341.2	lincRNA		0
ENSG00000224315	1	8786473	8786473	-	-1.9	-0.718	8.69	exon	RPL7P7	processed_pseudogene		0
ENSG00000129151	11	27127719	27127719	+	-2.38	-1.54	4.5	three_prime_utr	BBOX1	protein_coding		0
ENSG00000183530	22	31715189	31715189	-	-16.6	-15.2	8.96	CDS	PRR14L	protein_coding	31715322,31715011,	2
ENSG00000173517	15	77181461	77181461	-	-6.33	-5.22	5.31	CDS	PEAK1	protein_coding	77181483,	1
ENSG00000157077	1	52238717	52238717	+	-33.7	-32	16.4	CDS	ZFYVE9	protein_coding	52238609,52238705,52238727,52239012,	4
ENSG00000131389	3	14402695	14402695	+	-4.47	-3.46	2.72	five_prime_utr	SLC6A6	protein_coding	14402703,14402719,	2
ENSG00000204977	13	50018284	50018284	+	-2.94	-2.05	12.5	three_prime_utr	TRIM13	protein_coding		0
ENSG00000143093	1	110053860	110053860	+	-2.25	-1.43	2.41	exon	STRIP1	protein_coding	110053820,110053832,110053928,	3
ENSG00000109501	4	6302652	6302652	+	-6.19	-5.09	3.07	exon	WFS1	protein_coding	6302620,	1
ENSG00000145386	4	121816622	121816622	-	-2.79	-1.9	2.34	three_prime_utr	CCNA2	protein_coding		0
ENSG00000155657	2	178567896	178567896	-	-5.31	-4.25	7.24	CDS	TTN	protein_coding	178568020,178567804,	2
ENSG00000170456	12	31387517	31387517	-	-23.3	-21.7	82	three_prime_utr	DENND5B	protein_coding	31387549,31387539,	2
ENSG00000159200	21	34517834	34517834	-	-2.4	-1.55	3.47	three_prime_utr	RCAN1	protein_coding	34517839,34517830,	2
ENSG00000102445	13	46437935	46437935	-	-3.74	-2.78	15.4	exon	RUBCNL	protein_coding	46437976,	1
ENSG00000179195	12	124012030	124012030	+	-85.5	-83.4	8.47	five_prime_utr	ZNF664	protein_coding		0
ENSG00000065183	1	117959472	117959472	+	-6.36	-5.25	12.5	three_prime_utr	WDR3	protein_coding	117959494,	1
ENSG00000185561	17	1705580	1705580	-	-16.9	-15.4	13.5	three_prime_utr	TLCD2	protein_coding	1705813,1705484,1705299,	3
ENSG00000129422	8	17755825	17755825	-	-3.88	-2.91	3.11	five_prime_utr	MTUS1	protein_coding		0
ENSG00000181896	19	19679929	19679929	+	-4.69	-3.67	8.04	CDS	ZNF101	protein_coding		0
ENSG00000177692	21	33489151	33489151	-	-1.9	-0.25	8.69	CDS	DNAJC28	protein_coding		0
ENSG00000161021	5	179765852	179765852	+	-42.8	-41	6.83	CDS	MAML1	protein_coding	179765815,179765830,179765848,179765893,	4
ENSG00000161048	7	103102076	103102076	-	-2.58	-1.72	8.69	three_prime_utr	NAPEPLD	protein_coding		0
ENSG00000137801	15	39595770	39595770	+	-32.9	-31.2	9.48	three_prime_utr	THBS1	protein_coding	39595718,39595755,	2
ENSG00000148843	10	103445604	103445604	+	-2.13	-1.32	3.86	three_prime_utr	PDCD11	protein_coding	103445544,103445569,103445639,	3
ENSG00000204977	13	50012480	50012480	+	-6.19	-5.09	5.19	CDS	TRIM13	protein_coding		0
ENSG00000100796	14	91482050	91482050	-	-3.05	-2.14	1.96	CDS	PPP4R3A	protein_coding		0
ENSG00000238045	16	29811061	29811061	-	-3.43	-2.49	2.98	exon	AC009133.1	antisense_RNA	29811089,	1
ENSG00000243716	16	22536370	22536370	+	-6.11	-5.02	6.11	exon	NPIPB5	protein_coding		0
ENSG00000129317	12	43720042	43720042	-	-4.73	-3.7	4.55	three_prime_utr	PUS7L	protein_coding		0
ENSG00000230551	5	149503350	149503350	-	-2.42	-1.57	10.6	exon	AC021078.1	processed_transcript		0
ENSG00000075539	4	48540849	48540849	-	-2.68	-1.81	11.6	CDS	FRYL	protein_coding	48540900,	1
ENSG00000182858	22	49901035	49901035	-	-4.28	-3.29	17.4	three_prime_utr	ALG12	protein_coding		0
ENSG00000100109	22	26491672	26491672	-	-16.6	-15.2	23.2	three_prime_utr	TFIP11	protein_coding	26491859,26491793,26491536,	3
ENSG00000166833	11	19933626	19933626	+	-2.16	-1.35	9.65	CDS	NAV2	protein_coding	19933651,	1
ENSG00000128000	19	40034887	40034887	-	-11.2	-9.92	7.48	CDS	ZNF780B	protein_coding		0
ENSG00000273295	22	23906198	23906198	-	-1.88	-1.1	7.72	exon	AP000350.6	lincRNA	23906179,	1
ENSG00000185619	4	770055	770055	+	-2.42	-1.57	10.6	three_prime_utr	PCGF3	protein_coding		0
ENSG00000244062	3	133761988	133761988	+	-8.86	-7.65	9.07	exon	AC080128.1	processed_pseudogene	133762061,	1
ENSG00000011304	19	807687	807687	+	-2.42	-1.57	10.6	exon	PTBP1	protein_coding	807775,	1
ENSG00000114316	3	49278220	49278220	-	-7.93	-6.76	8.04	exon	USP4	protein_coding	49278303,	1
ENSG00000162664	1	90033675	90033675	+	-6.97	-5.83	10.9	three_prime_utr	ZNF326	protein_coding		0
ENSG00000279700	12	132566321	132566321	+	-2.16	-1.35	9.65	exon	AC131212.2	TEC		0
ENSG00000105983	7	156681988	156681988	-	-8.55	-7.35	14.5	three_prime_utr	LMBR1	protein_coding	156682063,156682046,	2
ENSG00000115307	2	74526816	74526816	-	-3.75	-2.78	3.25	CDS	AUP1	protein_coding	74526868,	1
ENSG00000198668	14	90403965	90403965	+	-30.8	-29.2	4.5	CDS	CALM1	protein_coding		0
ENSG00000060566	19	4172221	4172221	+	-3.49	-2.54	1.8	three_prime_utr	CREB3L3	protein_coding	4172055,4172182,4172254,4172284,	4
ENSG00000155657	2	178534845	178534845	-	-5.69	-4.61	9.33	CDS	TTN	protein_coding	178534924,178534807,	2
ENSG00000175309	5	178231893	178231893	-	-1.89	-1.11	4.18	exon	PHYKPL	protein_coding	178231838,	1
ENSG00000127603	1	39333848	39333848	+	-11.2	-9.95	5.45	CDS	MACF1	protein_coding	39333760,39333882,	2
ENSG00000112182	6	89951346	89951346	-	-14.4	-13	28	CDS	BACH2	protein_coding	89951438,	1
ENSG00000115290	2	164493035	164493035	-	-3.21	-2.28	6.76	exon	GRB14	protein_coding	164492995,	1
ENSG00000172175	18	58750430	58750430	+	-2.41	-1.57	3.22	three_prime_utr	MALT1	protein_coding	58750428,	1
ENSG00000065534	3	123734020	123734020	-	-6.33	-5.22	7.72	CDS	MYLK	protein_coding	123734139,123734016,	2
ENSG00000083812	19	58473338	58473338	+	-2.94	-2.05	12.5	three_prime_utr	ZNF324	protein_coding	58473269,58473307,58473319,	3
ENSG00000106809	9	92403605	92403605	-	-2.42	-1.57	10.6	five_prime_utr	OGN	protein_coding		0
ENSG00000159905	19	43966813	43966813	+	-2.68	-1.81	11.6	CDS	ZNF221	protein_coding	43966755,	1
ENSG00000090339	19	10285376	10285376	+	-33.8	-32.1	18.5	three_prime_utr	ICAM1	protein_coding	10285248,10285299,10285398,10285408,10285609,	5
ENSG00000172171	17	30899371	30899371	-	-3.08	-2.17	2.81	three_prime_utr	TEFM	protein_coding	30899372,	1
ENSG00000011114	14	93294302	93294302	-	-3.97	-2.99	3.22	CDS	BTBD7	protein_coding	93294388,93294303,	2
ENSG00000126773	14	60124540	60124540	+	-15.2	-13.8	4.58	CDS	PCNX4	protein_coding		0
ENSG00000137497	11	72014192	72014192	-	-10.8	-9.53	5.15	CDS	NUMA1	protein_coding	72014315,72014160,72014021,	3
ENSG00000121957	1	108933914	108933914	+	-2.42	-1.57	10.6	three_prime_utr	GPSM2	protein_coding	108933857,	1
ENSG00000256453	5	140670868	140670868	-	-3.48	-2.53	14.5	three_prime_utr	DND1	protein_coding		0
ENSG00000095015	5	56881951	56881951	+	-18.3	-16.8	27	CDS	MAP3K1	protein_coding	56881844,56881976,56882010,	3
ENSG00000131023	6	149702218	149702218	-	-6.01	-4.92	5.51	five_prime_utr	LATS1	protein_coding	149702337,149702224,	2
ENSG00000165699	9	132892769	132892769	-	-15.8	-14.4	21.2	three_prime_utr	TSC1	protein_coding		0
ENSG00000279948	19	46947309	46947309	+	-1.88	-1.1	7.72	exon	AC008895.1	TEC	46947368,	1
ENSG00000130147	2	235055399	235055399	+	-3.21	-2.28	5.07	three_prime_utr	SH3BP4	protein_coding	235055362,235055410,	2
ENSG00000135338	6	79513387	79513387	-	-13.5	-12.2	15.4	CDS	LCA5	protein_coding	79513337,	1
ENSG00000100154	22	28107258	28107258	-	-1.9	-0.718	8.69	CDS	TTC28	protein_coding		0
ENSG00000101019	20	35345249	35345249	-	-5.12	-4.07	5.79	three_prime_utr	UQCC1	protein_coding		0
ENSG00000186566	17	44397110	44397110	-	-9.11	-7.9	10.6	exon	GPATCH8	protein_coding		0
ENSG00000108848	17	50755958	50755958	+	-14.5	-13.2	21.2	three_prime_utr	LUC7L3	protein_coding	50755912,	1
ENSG00000146587	7	5067132	5067132	+	-2.98	-2.08	5.15	three_prime_utr	RBAK	protein_coding	5067184,	1
ENSG00000156650	10	74843045	74843045	+	-9	-7.79	33.8	CDS	KAT6B	protein_coding	74843074,	1
ENSG00000136141	13	46750793	46750793	+	-1.88	-1.1	7.72	three_prime_utr	LRCH1	protein_coding		0
ENSG00000116731	1	13782271	13782271	+	-2.55	-1.69	5.15	CDS	PRDM2	protein_coding	13782288,	1
ENSG00000146648	7	55207269	55207269	+	-12.6	-11.3	3.35	three_prime_utr	EGFR	protein_coding	55207456,	1
ENSG00000159917	19	44287692	44287692	-	-3.21	-2.28	5.07	exon	ZNF235	protein_coding		0
ENSG00000164070	4	127838815	127838815	+	-3.21	-2.29	13.5	three_prime_utr	HSPA4L	protein_coding		0
ENSG00000173409	1	231000298	231000298	+	-4.2	-3.21	8.69	three_prime_utr	ARV1	protein_coding	231000370,	1
ENSG00000171105	19	7116192	7116192	-	-5.14	-4.09	5.79	three_prime_utr	INSR	protein_coding	7116143,	1
ENSG00000263809	17	8369326	8369326	-	-2.11	-1.31	7.72	three_prime_utr	AC135178.2	protein_coding	8369210,	1
ENSG00000232872	13	51910531	51910531	-	-1.73	-0.969	4.34	exon	CTAGE3P	processed_pseudogene		0
ENSG00000138376	2	214781310	214781310	-	-22.1	-20.5	7.81	CDS	BARD1	protein_coding		0
ENSG00000259075	12	89523367	89523367	-	-4.93	-3.9	11.6	exon	POC1B-GALNT4	protein_coding		0
ENSG00000278845	17	38322904	38322904	+	-17.4	-16	5.79	three_prime_utr	MRPL45	protein_coding	38322791,38322889,38323023,	3
ENSG00000183309	8	143651226	143651226	+	-2.98	-2.08	4.83	exon	ZNF623	protein_coding	143651154,	1
ENSG00000133401	5	32109387	32109387	+	-2.34	-1.51	6.27	three_prime_utr	PDZD2	protein_coding		0
ENSG00000135299	6	89630898	89630898	+	-4.83	-3.8	6.76	CDS	ANKRD6	protein_coding	89630798,89630980,	2
ENSG00000129472	14	21476913	21476913	-	-1.9	-0.25	8.69	five_prime_utr	RAB2B	protein_coding	21476898,21476882,	2
ENSG00000230590	X	73947918	73947918	-	-24.1	-22.6	15.9	exon	FTX	lincRNA		0
ENSG00000151338	14	37504678	37504678	+	-1.88	-1.1	7.72	three_prime_utr	MIPOL1	protein_coding	37504592,	1
ENSG00000236709	9	87554137	87554137	+	-1.9	-0.25	8.69	exon	DAPK1-IT1	sense_intronic		0
ENSG00000243943	2	27621360	27621360	+	-3.2	-2.28	2.99	CDS	ZNF512	protein_coding		0
ENSG00000112249	6	100848325	100848325	-	-4.74	-3.71	2.57	CDS	ASCC3	protein_coding	100848419,	1
ENSG00000163877	1	37540732	37540732	-	-13.4	-12	10.1	CDS	SNIP1	protein_coding	37540729,37540661,37540591,	3
ENSG00000164715	7	98193170	98193170	+	-2.7	-1.82	1.8	CDS	LMTK2	protein_coding	98193118,98193230,	2
ENSG00000133193	17	73208620	73208620	-	-6.8	-5.68	2.9	three_prime_utr	FAM104A	protein_coding	73208619,	1
ENSG00000155657	2	178601699	178601699	-	-6.77	-5.64	4.34	CDS	TTN	protein_coding	178601693,	1
ENSG00000144445	2	210153982	210153982	-	-21	-19.5	9.39	CDS	KANSL1L	protein_coding		0
ENSG00000137831	15	70668090	70668090	-	-180	-177	11.7	CDS	UACA	protein_coding		0
ENSG00000183718	5	181260491	181260491	-	-21.7	-20.1	6.82	exon	TRIM52	protein_coding	181260611,181260578,181260470,181260449,181260416,	5
ENSG00000179912	12	57254750	57254750	-	-6.56	-5.44	8.69	three_prime_utr	R3HDM2	protein_coding	57254754,57254694,	2
ENSG00000231595	17	14217773	14217773	+	-1.9	-0.25	8.69	exon	AC005224.1	lincRNA		0
ENSG00000170776	15	85744962	85744962	+	-15.2	-13.8	15.4	three_prime_utr	AKAP13	protein_coding	85744818,85744901,85744976,85745082,85745107,	5
ENSG00000125484	9	132679136	132679136	+	-3.93	-2.96	3.33	CDS	GTF3C4	protein_coding	132679047,	1
ENSG00000112159	6	89644086	89644086	-	-2.92	-2.02	9.65	CDS	MDN1	protein_coding	89644155,	1
ENSG00000182752	9	116401781	116401781	+	-4.28	-3.29	17.4	three_prime_utr	PAPPA	protein_coding		0
ENSG00000197044	19	11783241	11783241	+	-2.42	-1.57	10.6	exon	ZNF441	protein_coding		0
ENSG00000152127	2	134448997	134448997	+	-47.9	-46.1	16.4	three_prime_utr	MGAT5	protein_coding	134448803,134448920,134448937,	3
ENSG00000259706	15	99259701	99259701	+	-23	-21.5	81.1	exon	HSP90B2P	processed_pseudogene	99259499,	1
ENSG00000122482	1	90938684	90938684	-	-4.38	-3.37	2.33	CDS	ZNF644	protein_coding		0
ENSG00000279116	11	124319456	124319456	-	-3.07	-2.16	10.6	CDS	OR8D2	polymorphic_pseudogene		0
ENSG00000148498	10	34360162	34360162	-	-2.62	-1.75	1.49	CDS	PARD3	protein_coding		0
ENSG00000124942	11	62529115	62529115	-	-30.7	-29.1	2.2	CDS	AHNAK	protein_coding	62529182,62529171,62529140,62529057,62529041,	5
ENSG00000141219	17	73236360	73236360	+	-7.56	-6.4	5.02	CDS	C17orf80	protein_coding	73236378,73236457,	2
ENSG00000129534	14	45224352	45224352	-	-75.8	-73.7	14.2	CDS	MIS18BP1	protein_coding	45224495,	1
ENSG00000116539	1	155478549	155478549	-	-4.64	-3.62	7.72	CDS	ASH1L	protein_coding	155478498,	1
ENSG00000107771	10	84372094	84372094	+	-32	-30.3	13.8	CDS	CCSER2	protein_coding	84372048,84372124,84372142,	3
ENSG00000060237	12	910011	910011	+	-5.82	-4.74	3.75	three_prime_utr	WNK1	protein_coding	909973,	1
ENSG00000110851	12	107752017	107752017	-	-2.37	-1.53	4.1	CDS	PRDM4	protein_coding	107751975,	1
ENSG00000155657	2	178567461	178567461	-	-3.66	-2.7	5.31	CDS	TTN	protein_coding	178567592,	1
ENSG00000049130	12	88496451	88496451	-	-1.95	-1.16	2.28	exon	KITLG	protein_coding	88496438,	1
ENSG00000147124	X	47449226	47449226	-	-3.21	-2.29	13.5	CDS	ZNF41	protein_coding		0
ENSG00000135540	6	138433202	138433202	-	-2.79	-1.91	3.62	CDS	NHSL1	protein_coding	138433219,	1
ENSG00000126001	20	35504785	35504785	+	-2.69	-1.81	3.14	CDS	CEP250	protein_coding		0
ENSG00000137766	15	54014686	54014686	+	-5.05	-4.01	2.07	CDS	UNC13C	protein_coding	54014650,54014710,	2
ENSG00000260916	15	55359676	55359676	-	-13.9	-12.6	4.87	CDS	CCPG1	protein_coding	55359544,	1
ENSG00000152804	10	92694784	92694784	+	-5.14	-4.09	1.75	three_prime_utr	HHEX	protein_coding	92694730,	1
ENSG00000140265	15	43358739	43358739	-	-8.95	-7.74	9.17	three_prime_utr	ZSCAN29	protein_coding	43358762,43358661,	2
ENSG00000155657	2	178728903	178728903	-	-4.47	-3.46	3.97	CDS	TTN	protein_coding	178728895,178728855,	2
ENSG00000101407	20	38011928	38011928	-	-4.52	-3.51	7.72	CDS	TTI1	protein_coding	38011787,	1
ENSG00000107560	10	118009032	118009032	-	-2.33	-1.49	2.9	CDS	RAB11FIP2	protein_coding	118009101,118008967,	2
ENSG00000067248	5	55283659	55283659	-	-6.37	-5.26	3.62	exon	DHX29	protein_coding		0
ENSG00000128609	7	123541188	123541188	-	-20	-18.6	4.19	three_prime_utr	NDUFA5	protein_coding		0
ENSG00000125484	9	132678492	132678492	+	-4.79	-3.76	3.42	CDS	GTF3C4	protein_coding	132678427,	1
ENSG00000174243	12	48830093	48830093	-	-29.9	-28.3	16.4	three_prime_utr	DDX23	protein_coding	48830121,48829999,	2
ENSG00000125378	14	53950573	53950573	-	-3.07	-2.16	7.72	CDS	BMP4	protein_coding	53950657,53950586,53950523,	3
ENSG00000076356	1	208026959	208026959	-	-2.16	-1.35	9.65	three_prime_utr	PLXNA2	protein_coding	208026960,	1
ENSG00000128590	7	108571895	108571895	+	-5.18	-4.13	1.96	CDS	DNAJB9	protein_coding		0
ENSG00000018408	3	149519015	149519015	-	-11.7	-10.4	4.67	three_prime_utr	WWTR1	protein_coding	149519040,	1
ENSG00000135837	1	180014254	180014254	+	-35.4	-33.7	13.5	CDS	CEP350	protein_coding	180014017,	1
ENSG00000203993	9	137618055	137618055	-	-1.5	-0.771	2.41	exon	ARRDC1-AS1	antisense_RNA	137618038,137617997,137617986,	3
ENSG00000137076	9	35724634	35724634	-	-92.6	-90.4	6.15	CDS	TLN1	protein_coding	35724416,35724403,	2
ENSG00000101966	X	123886038	123886038	+	-1.89	-1.11	4.18	CDS	XIAP	protein_coding		0
ENSG00000147912	9	37512420	37512420	-	-3.66	-2.7	6.76	three_prime_utr	FBXO10	protein_coding		0
ENSG00000102221	X	47054507	47054507	+	-2.55	-1.69	5.15	CDS	JADE3	protein_coding	47054467,	1
ENSG00000110318	11	101997724	101997724	+	-2.42	-1.57	10.6	three_prime_utr	CEP126	protein_coding	101997689,	1
ENSG00000148842	10	103085787	103085787	+	-1.9	-0.25	8.69	three_prime_utr	CNNM2	protein_coding		0
ENSG00000099250	10	33180065	33180065	-	-160	-157	7.44	three_prime_utr	NRP1	protein_coding	33180044,33180030,33179915,33179891,	4
ENSG00000225420	2	88575461	88575461	+	-1.9	-0.718	8.69	exon	AC104134.1	antisense_RNA		0
ENSG00000135845	1	172442661	172442661	-	-8.81	-7.61	7.17	exon	PIGC	protein_coding	172442672,	1
ENSG00000181555	3	47017162	47017162	-	-2.34	-1.5	4.1	three_prime_utr	SETD2	protein_coding	47017202,47017109,	2
ENSG00000123219	5	65554918	65554918	-	-14.8	-13.4	3.65	five_prime_utr	CENPK	protein_coding		0
ENSG00000116017	19	972269	972269	+	-72.9	-70.8	4.01	three_prime_utr	ARID3A	protein_coding	972319,	1
ENSG00000198961	5	109378974	109378974	-	-4.9	-3.87	2.2	CDS	PJA2	protein_coding		0
ENSG00000182463	20	53254753	53254753	+	-1.68	-0.928	7.72	CDS	TSHZ2	protein_coding		0
ENSG00000107290	9	132327014	132327014	-	-14.5	-13.1	5.16	CDS	SETX	protein_coding		0
ENSG00000033178	4	67618232	67618232	-	-4.31	-3.31	3.51	three_prime_utr	UBA6	protein_coding	67618307,	1
ENSG00000115760	2	32522047	32522047	+	-6.04	-4.94	7.96	exon	BIRC6	protein_coding		0
ENSG00000102445	13	46437591	46437591	-	-43.4	-41.6	23.9	exon	RUBCNL	protein_coding	46437536,	1
ENSG00000118200	1	200849185	200849185	+	-44.9	-43	10.1	CDS	CAMSAP2	protein_coding	200848985,200848990,200849121,200849252,	4
ENSG00000157168	8	32764093	32764093	+	-1.65	-0.0486	7.72	CDS	NRG1	protein_coding		0
ENSG00000137496	11	72002612	72002612	+	-3.62	-2.67	4.34	three_prime_utr	IL18BP	protein_coding	72002610,	1
ENSG00000147789	8	144841786	144841786	+	-14.8	-13.4	13.3	exon	ZNF7	protein_coding		0
ENSG00000104472	8	140514461	140514461	+	-3.31	-2.38	3.11	CDS	CHRAC1	protein_coding		0
ENSG00000198538	19	52798573	52798573	-	-2.34	-1.5	4.83	three_prime_utr	ZNF28	protein_coding	52798530,	1
ENSG00000198746	1	26897487	26897487	-	-115	-113	35.7	CDS	GPATCH3	protein_coding	26897588,26897455,	2
ENSG00000159885	19	44032648	44032648	+	-16.4	-15	37.6	CDS	ZNF222	protein_coding	44032600,	1
ENSG00000179038	11	67195949	67195949	-	-7.32	-6.17	28	exon	AP001885.1	transcribed_processed_pseudogene	67195791,	1
ENSG00000146281	6	89164590	89164590	+	-52.7	-50.8	7.24	three_prime_utr	PM20D2	protein_coding	89164541,	1
ENSG00000141582	17	79834160	79834160	-	-2.27	-1.44	3.03	CDS	CBX4	protein_coding		0
ENSG00000132570	5	134965911	134965911	+	-1.65	-0.906	6.76	three_prime_utr	PCBD2	protein_coding		0
ENSG00000182963	17	44804754	44804754	-	-2.34	-1.51	6.27	CDS	GJC1	protein_coding		0
ENSG00000163659	3	156677884	156677884	+	-6.13	-5.03	5.63	CDS	TIPARP	protein_coding		0
ENSG00000156500	X	134810044	134810044	+	-1.9	-0.25	8.69	exon	FAM122C	protein_coding	134810046,	1
ENSG00000231595	17	14216947	14216947	+	-3.96	-2.98	7.08	exon	AC005224.1	lincRNA		0
ENSG00000146006	5	138871910	138871910	-	-4.59	-3.57	10.6	three_prime_utr	LRRTM2	protein_coding		0
ENSG00000160007	19	47001298	47001298	+	-34.1	-32.4	7.83	three_prime_utr	ARHGAP35	protein_coding	47001285,47001301,	2
ENSG00000037637	1	16250881	16250881	-	-3.96	-2.98	7.08	CDS	FBXO42	protein_coding	16250991,16250875,16250808,16250745,16250737,	5
ENSG00000113209	5	141135875	141135875	+	-4.33	-3.33	10.1	CDS	PCDHB5	protein_coding	141135881,141135909,	2
ENSG00000155090	8	102650242	102650242	-	-2.98	-2.08	6.27	CDS	KLF10	protein_coding		0
ENSG00000261868	17	4302079	4302079	+	-3.48	-2.53	14.5	exon	MFSD1P1	processed_pseudogene	4302155,	1
ENSG00000134996	9	75146875	75146875	+	-2.55	-1.69	7.72	three_prime_utr	OSTF1	protein_coding		0
ENSG00000183665	8	124452612	124452612	+	-8.57	-7.38	17.9	three_prime_utr	TRMT12	protein_coding	124452644,	1
ENSG00000187536	2	25810290	25810290	-	-9.12	-7.9	30.9	exon	TPM3P7	processed_pseudogene	25810466,25810365,25810174,	3
ENSG00000229807	X	73848946	73848946	-	-2.56	-1.7	3.38	exon	XIST	lincRNA	73849001,	1
ENSG00000104689	8	23191479	23191479	-	-2.16	-1.35	9.65	three_prime_utr	TNFRSF10A	protein_coding		0
ENSG00000152454	19	57942218	57942218	-	-2.33	-1.49	4.83	CDS	ZNF256	protein_coding		0
ENSG00000047410	1	186353777	186353777	-	-2.91	-2.01	1.83	CDS	TPR	protein_coding		0
ENSG00000153147	4	143548127	143548127	+	-5.34	-4.29	2.01	CDS	SMARCA5	protein_coding		0
ENSG00000057593	13	113119172	113119172	+	-4.27	-3.27	4.83	three_prime_utr	F7	protein_coding	113119197,	1
ENSG00000064393	7	139572581	139572581	-	-9.69	-8.45	7.24	three_prime_utr	HIPK2	protein_coding	139572740,139572707,139572438,	3
ENSG00000176896	X	13662837	13662837	+	-3.21	-2.28	8.69	exon	TCEANC	protein_coding	13662819,	1
ENSG00000257511	12	32727209	32727209	-	-3.32	-2.39	9.65	exon	AC084824.1	processed_pseudogene		0
ENSG00000042286	10	70114141	70114141	-	-5.92	-4.84	4.34	three_prime_utr	AIFM2	protein_coding	70114227,70114132,	2
ENSG00000116754	1	70250395	70250395	+	-347	#NAME?	19.8	exon	SRSF11	protein_coding	70250199,70250465,	2
ENSG00000137040	9	6013214	6013214	-	-21.5	-20	10.6	CDS	RANBP6	protein_coding		0
ENSG00000032219	14	58359201	58359201	+	-176	-173	17.4	CDS	ARID4A	protein_coding	58353753,58359175,58359185,58360922,58360962,58364336,58364671,58364744,	8
ENSG00000213753	19	58584210	58584210	+	-3.41	-2.48	5.07	exon	CENPBD1P1	transcribed_processed_pseudogene		0
ENSG00000138592	15	50494135	50494135	+	-15.7	-14.3	8.69	CDS	USP8	protein_coding	50494136,50494141,50494167,	3
ENSG00000139625	12	53480702	53480702	-	-3.62	-2.67	4.34	exon	MAP3K12	protein_coding		0
ENSG00000258738	14	34875534	34875534	+	-4.83	-3.8	19.3	exon	AL121603.2	antisense_RNA		0
ENSG00000179038	11	67196017	67196017	-	-3.48	-2.53	14.5	exon	AP001885.1	transcribed_processed_pseudogene		0
ENSG00000008394	12	16437689	16437689	+	-3.21	-2.29	13.5	exon	MGST1	protein_coding		0
ENSG00000281344	12	102204439	102204439	+	-17.3	-15.9	8.16	exon	HELLPAR	macro_lncRNA	102204474,	1
ENSG00000260930	18	55882077	55882077	-	-1.9	-0.25	8.69	exon	LINC01416	lincRNA		0
ENSG00000269821	11	2682326	2682326	-	-4.07	-3.08	15.4	exon	KCNQ1OT1	antisense_RNA	2682237,2682126,	2
ENSG00000001167	6	41098963	41098963	+	-7.78	-6.61	4.53	three_prime_utr	NFYA	protein_coding		0
ENSG00000163291	4	78912744	78912744	-	-10.9	-9.66	18.3	three_prime_utr	PAQR3	protein_coding		0
ENSG00000182963	17	44804215	44804215	-	-3.2	-2.28	8.69	three_prime_utr	GJC1	protein_coding		0
ENSG00000155657	2	178533225	178533225	-	-17.9	-16.4	8.04	CDS	TTN	protein_coding	178533341,	1
ENSG00000173166	2	203436265	203436265	-	-2.16	-1.35	9.65	exon	RAPH1	protein_coding	203436304,	1
ENSG00000281344	12	102377471	102377471	+	-3.82	-2.86	11.6	exon	HELLPAR	macro_lncRNA	102377458,	1
ENSG00000143344	1	183926597	183926597	+	-12.2	-10.9	17	three_prime_utr	RGL1	protein_coding	183926609,183926628,	2
ENSG00000149115	11	57309173	57309173	-	-27.8	-26.2	4.09	CDS	TNKS1BP1	protein_coding	57309376,57309232,57309227,57309141,57309034,57309029,	6
ENSG00000041802	3	194652989	194652989	-	-7.47	-6.32	2.35	CDS	LSG1	protein_coding	194653095,194652976,194652910,194652898,	4
ENSG00000232872	13	51909523	51909523	-	-26.1	-24.5	32.8	exon	CTAGE3P	processed_pseudogene	51909226,	1
ENSG00000115970	2	43562962	43562962	-	-4.28	-3.29	17.4	three_prime_utr	THADA	protein_coding	43562823,	1
ENSG00000241015	19	53442242	53442242	+	-45	-43.1	25.5	exon	TPM3P9	transcribed_processed_pseudogene	53442052,53442353,	2
ENSG00000177479	3	48927566	48927566	+	-35.5	-33.7	7.66	CDS	ARIH2	protein_coding	48927376,48927568,48927604,48927658,48927667,	5
ENSG00000196365	19	5692013	5692013	-	-8.81	-7.61	7.72	three_prime_utr	LONP1	protein_coding	5692156,5692066,5692018,5691953,5691897,	5
ENSG00000271533	X	74213569	74213569	-	-6.07	-4.98	6.18	exon	Z83843.1	sense_intronic		0
ENSG00000155463	14	22771661	22771661	+	-3.26	-2.33	3.5	three_prime_utr	OXA1L	protein_coding		0
ENSG00000077684	4	128862198	128862198	+	-9.79	-8.55	4.31	CDS	JADE1	protein_coding	128862145,128862214,	2
ENSG00000094975	1	172610083	172610083	+	-23.1	-21.5	16.2	CDS	SUCO	protein_coding	172610063,	1
ENSG00000136206	7	44009496	44009496	+	-5.44	-4.37	11.1	three_prime_utr	SPDYE1	protein_coding		0
ENSG00000161638	12	54395874	54395874	-	-15.6	-14.2	7.43	exon	ITGA5	protein_coding	54396093,54396042,54395929,54395816,54395761,54395750,	6
ENSG00000162194	11	62670445	62670445	-	-1.88	-1.1	7.72	five_prime_utr	LBHD1	protein_coding		0
ENSG00000151090	3	24122576	24122576	-	-9.59	-8.35	6.33	three_prime_utr	THRB	protein_coding	24122633,24122547,	2
ENSG00000198736	16	1938868	1938868	-	-4.35	-3.35	6.27	three_prime_utr	MSRB1	protein_coding	1938900,	1
ENSG00000185947	16	31915131	31915131	+	-6.33	-5.23	9.65	exon	ZNF267	protein_coding		0
ENSG00000089053	12	121334719	121334719	-	-2.42	-1.57	10.6	exon	ANAPC5	protein_coding		0
ENSG00000151612	4	145760871	145760871	-	-11.9	-10.6	23.6	three_prime_utr	ZNF827	protein_coding	145760806,	1
ENSG00000269821	11	2622005	2622005	-	-9.57	-8.33	35.7	exon	KCNQ1OT1	antisense_RNA		0
ENSG00000116127	2	73572673	73572673	+	-30.6	-29	14.1	CDS	ALMS1	protein_coding	73572483,73572601,73572756,	3
ENSG00000064933	2	189863939	189863939	+	-18.7	-17.2	25.1	CDS	PMS1	protein_coding		0
ENSG00000198538	19	52801604	52801604	-	-2.83	-1.94	7.24	CDS	ZNF28	protein_coding	52801628,	1
ENSG00000170445	5	140684592	140684592	-	-1.65	-0.0486	7.72	five_prime_utr	HARS	protein_coding	140684618,	1
ENSG00000077063	7	117792602	117792602	-	-6.53	-5.42	6.95	CDS	CTTNBP2	protein_coding		0
ENSG00000162980	2	151803176	151803176	-	-2.55	-1.69	6.76	three_prime_utr	ARL5A	protein_coding	151803229,	1
ENSG00000160113	19	17232016	17232016	-	-5.86	-4.77	3.62	three_prime_utr	NR2F6	protein_coding	17232097,17232027,17231951,	3
ENSG00000156508	6	73517617	73517617	-	-3.34	-2.41	1.6	three_prime_utr	EEF1A1	protein_coding	73517649,	1
ENSG00000171121	3	179259272	179259272	-	-56.7	-54.8	14.1	exon	KCNMB3	protein_coding	179259236,179259098,	2
ENSG00000157933	1	2307902	2307902	+	-14.6	-13.2	26.5	three_prime_utr	SKI	protein_coding		0
ENSG00000137822	15	43407210	43407210	+	-3.66	-2.7	6.76	three_prime_utr	TUBGCP4	protein_coding		0
ENSG00000124766	6	21594081	21594081	+	-73.4	-71.3	8.11	five_prime_utr	SOX4	protein_coding	21594045,	1
ENSG00000168172	8	43020038	43020038	+	-3.89	-2.91	5.79	three_prime_utr	HOOK3	protein_coding		0
ENSG00000187522	10	14843713	14843713	+	-36.9	-35.1	6.7	exon	HSPA14	protein_coding	14843642,14843715,	2
ENSG00000198743	21	34097205	34097205	+	-34.4	-32.7	16.9	exon	SLC5A3	protein_coding	34096766,34097300,	2
ENSG00000224895	3	47960979	47960979	-	-3.43	-2.49	11.6	exon	VPS26BP1	processed_pseudogene		0
ENSG00000238198	1	113012181	113012181	-	-2.16	-1.35	9.65	exon	AL357055.3	lincRNA		0
ENSG00000140948	16	87408324	87408324	-	-4.27	-3.27	6.76	three_prime_utr	ZCCHC14	protein_coding		0
ENSG00000118058	11	118504089	118504089	+	-10.9	-9.59	3.08	CDS	KMT2A	protein_coding	118504070,	1
ENSG00000173209	2	61188284	61188284	+	-2.11	-1.31	3.28	three_prime_utr	AHSA2	protein_coding		0
ENSG00000096063	6	35833608	35833608	-	-6.8	-5.67	3.54	exon	SRPK1	protein_coding		0
ENSG00000262514	16	68200402	68200402	+	-2.42	-1.57	10.6	exon	AC020978.7	sense_intronic	68200432,	1
ENSG00000281344	12	102226983	102226983	+	-7.71	-6.54	6.76	exon	HELLPAR	macro_lncRNA	102226999,102227073,	2
ENSG00000155657	2	178531365	178531365	-	-6.79	-5.66	2.46	CDS	TTN	protein_coding		0
ENSG00000278936	5	141183725	141183725	-	-2.09	-1.29	2.9	exon	AC244517.4	antisense_RNA		0
ENSG00000153914	5	66164885	66164885	+	-17.3	-15.8	8.69	exon	SREK1	protein_coding		0
ENSG00000133226	1	24669322	24669322	+	-4.38	-3.38	2.01	CDS	SRRM1	protein_coding		0
ENSG00000130939	1	10103050	10103050	+	-2.39	-1.55	2.14	CDS	UBE4B	protein_coding	10103026,10103032,	2
ENSG00000103342	16	11869219	11869219	-	-2.77	-1.88	4.58	three_prime_utr	GSPT1	protein_coding		0
ENSG00000167524	17	28609577	28609577	-	-2.55	-1.69	8.69	exon	SGK494	protein_coding		0
ENSG00000267727	19	33301420	33301420	+	-13.1	-11.7	18.3	exon	AC008738.5	antisense_RNA		0
ENSG00000101844	X	108153819	108153819	+	-24.3	-22.8	19.3	three_prime_utr	ATG4A	protein_coding		0
ENSG00000105698	19	35278806	35278806	+	-3.09	-2.18	2.57	exon	USF2	protein_coding	35278805,	1
ENSG00000164484	6	130440862	130440862	+	-6.71	-5.59	14.5	CDS	TMEM200A	protein_coding		0
ENSG00000130749	19	47067122	47067122	-	-2.13	-1.32	5.79	CDS	ZC3H4	protein_coding		0
ENSG00000141456	17	4672264	4672264	-	-32.7	-31	2.12	CDS	PELP1	protein_coding	4672381,	1
ENSG00000049130	12	88496931	88496931	-	-56.8	-54.9	15.2	exon	KITLG	protein_coding	88496981,88496967,88496959,	3
ENSG00000251350	4	44019894	44019894	+	-1.68	-0.928	3.86	exon	LINC02475	lincRNA	44019916,	1
ENSG00000244295	8	73982338	73982338	+	-2.16	-1.35	9.65	three_prime_utr	RPS20P21	processed_pseudogene	73982275,	1
ENSG00000139514	13	29514123	29514123	-	-8.55	-7.35	6.11	three_prime_utr	SLC7A1	protein_coding	29514109,	1
ENSG00000263753	18	5238859	5238859	+	-3.32	-2.39	8.2	exon	LINC00667	lincRNA	5238852,	1
ENSG00000164151	5	5460770	5460770	+	-33.6	-31.9	11.1	CDS	ICE1	protein_coding	5460656,5460726,	2
ENSG00000151883	5	50795133	50795133	+	-4.9	-3.87	4.83	CDS	PARP8	protein_coding		0
ENSG00000269821	11	2654850	2654850	-	-1.65	-0.0486	7.72	exon	KCNQ1OT1	antisense_RNA		0
ENSG00000138668	4	82358471	82358471	-	-13.5	-12.1	10.9	exon	HNRNPD	protein_coding		0
ENSG00000180530	21	14964914	14964914	-	-42.7	-40.9	38.6	CDS	NRIP1	protein_coding	14965198,14965073,14964930,14964758,	4
ENSG00000120438	6	159778945	159778945	-	-3.45	-2.51	1.67	three_prime_utr	TCP1	protein_coding		0
ENSG00000268744	19	12383625	12383625	-	-1.65	-0.0486	7.72	CDS	AC008758.4	protein_coding	12383569,	1
ENSG00000128487	17	20204616	20204616	+	-42.6	-40.8	11.9	CDS	SPECC1	protein_coding	20204493,20204643,20204661,	3
ENSG00000271789	6	111298097	111298097	+	-7.96	-6.79	11.6	exon	AL080317.2	lincRNA	111298096,111298133,	2
ENSG00000127314	12	68660596	68660596	+	-6.45	-5.34	10.3	three_prime_utr	RAP1B	protein_coding		0
ENSG00000071537	14	81476537	81476537	-	-7.37	-6.22	8.36	three_prime_utr	SEL1L	protein_coding		0
ENSG00000283208	13	77098285	77098285	+	-6.28	-5.18	19.3	three_prime_utr	AC001226.2	protein_coding		0
ENSG00000255112	18	11851724	11851724	+	-23.9	-22.4	6.05	CDS	CHMP1B	protein_coding	11851410,11851441,11851857,11851887,	4
ENSG00000213463	14	70372553	70372553	-	-7.42	-6.26	4.15	three_prime_utr	SYNJ2BP	protein_coding		0
ENSG00000070010	22	19451884	19451884	-	-2.41	-1.56	3.38	exon	UFD1	protein_coding		0
ENSG00000155657	2	178529061	178529061	-	-3.01	-2.1	12.5	CDS	TTN	protein_coding		0
ENSG00000110696	11	16749940	16749940	+	-2.58	-1.72	8.69	exon	C11orf58	protein_coding		0
ENSG00000122512	7	5986865	5986865	-	-1.91	-1.13	2.76	CDS	PMS2	protein_coding	5986909,	1
ENSG00000033011	16	5085217	5085217	+	-2.38	-1.54	2.79	three_prime_utr	ALG1	protein_coding		0
ENSG00000164091	3	52255604	52255604	-	-3.48	-2.54	2.99	exon	WDR82	protein_coding		0
ENSG00000129480	14	31448307	31448307	-	-12	-10.7	4.72	CDS	DTD2	protein_coding		0
ENSG00000069712	1	92180915	92180915	+	-1.9	-0.718	8.69	CDS	KIAA1107	protein_coding		0
ENSG00000176994	17	18316734	18316734	+	-11.1	-9.81	9.33	CDS	SMCR8	protein_coding		0
ENSG00000139618	13	32338882	32338882	+	-12.4	-11	5.94	CDS	BRCA2	protein_coding	32338781,32338878,32338973,	3
ENSG00000171621	1	9356461	9356461	+	-10.8	-9.51	5.31	CDS	SPSB1	protein_coding	9356435,9356441,9356449,9356472,9356499,9356577,	6
ENSG00000185684	12	132128793	132128793	+	-1.93	-1.14	7.72	exon	EP400NL	transcribed_unprocessed_pseudogene		0
ENSG00000130779	12	122272824	122272824	-	-3.07	-2.16	7.72	three_prime_utr	CLIP1	protein_coding		0
ENSG00000146414	6	145906631	145906631	-	-4.2	-3.21	7.4	three_prime_utr	SHPRH	protein_coding		0
ENSG00000105398	19	47870747	47870747	-	-1.88	-1.1	5.31	three_prime_utr	SULT2A1	protein_coding		0
ENSG00000127603	1	39385615	39385615	+	-4.42	-3.41	3.17	CDS	MACF1	protein_coding	39385665,39385693,	2
ENSG00000145362	4	113354826	113354826	+	-2.94	-2.05	12.5	CDS	ANK2	protein_coding		0
ENSG00000106070	7	50592758	50592758	-	-6.33	-5.22	2.13	three_prime_utr	GRB10	protein_coding	50592792,	1
ENSG00000132286	11	6482533	6482533	+	-3.38	-2.44	4.5	three_prime_utr	TIMM10B	protein_coding		0
ENSG00000155657	2	178775890	178775890	-	-118	-115	10.2	CDS	TTN	protein_coding	178776230,178776171,178776162,178775740,	4
ENSG00000164164	4	145137105	145137105	-	-1.43	-0.718	6.76	three_prime_utr	OTUD4	protein_coding		0
ENSG00000112365	6	109466192	109466192	-	-6.76	-5.64	26.1	CDS	ZBTB24	protein_coding		0
ENSG00000040487	1	19328912	19328912	+	-2.68	-1.81	11.6	three_prime_utr	PQLC2	protein_coding	19328933,19328940,	2
ENSG00000176018	5	90519156	90519156	-	-27	-25.4	6.91	CDS	LYSMD3	protein_coding	90519082,90518976,	2
ENSG00000227560	10	112987670	112987670	+	-7.53	-6.38	23.2	exon	RPS15AP30	processed_pseudogene	112987805,	1
ENSG00000121579	3	113720230	113720230	-	-6.61	-5.49	2.06	three_prime_utr	NAA50	protein_coding		0
ENSG00000083168	8	41941140	41941140	-	-34.5	-32.8	5.35	CDS	KAT6A	protein_coding	41941092,41941034,	2
ENSG00000185658	21	39196618	39196618	-	-114	-111	38.1	exon	BRWD1	protein_coding	39196867,39196762,39196398,39196333,39196222,	5
ENSG00000146243	6	78901240	78901240	+	-6.48	-5.37	25.1	three_prime_utr	IRAK1BP1	protein_coding		0
ENSG00000119638	14	75084595	75084595	-	-7.28	-6.13	9.17	CDS	NEK9	protein_coding	75084529,	1
ENSG00000118946	13	57634774	57634774	+	-12.3	-11	3.41	CDS	PCDH17	protein_coding	57634653,	1
ENSG00000136527	3	185936324	185936324	-	-2.16	-1.35	9.65	exon	TRA2B	protein_coding		0
ENSG00000260916	15	55356467	55356467	-	-1.91	-1.13	5.31	three_prime_utr	CCPG1	protein_coding		0
ENSG00000164366	5	205612	205612	-	-6.28	-5.18	8.2	CDS	CCDC127	protein_coding	205750,	1
ENSG00000251562	11	65499823	65499823	+	-23700	#NAME?	7.02	exon	MALAT1	lincRNA	65499365,65500275,65500337,65500371,	4
ENSG00000163528	3	14113035	14113035	-	-11.2	-9.87	3.11	CDS	CHCHD4	protein_coding		0
ENSG00000064652	5	123008152	123008152	+	-4.01	-3.03	3.17	three_prime_utr	SNX24	protein_coding		0
ENSG00000270629	1	148559887	148559887	-	-1.95	-1.16	2.41	CDS	NBPF14	protein_coding	148559918,	1
ENSG00000198887	9	70310950	70310950	+	-123	-121	25.1	exon	SMC5	protein_coding	70278491,70300051,70318649,	3
ENSG00000247400	13	95676462	95676462	-	-3.41	-2.48	9.65	exon	DNAJC3-AS1	lincRNA	95676531,	1
ENSG00000168807	16	69307570	69307570	+	-9.05	-7.84	7.31	three_prime_utr	SNTB2	protein_coding		0
ENSG00000125249	13	97464382	97464382	+	-7.28	-6.13	9.17	exon	RAP2A	protein_coding	97464350,	1
ENSG00000258297	11	66666440	66666440	+	-42.7	-40.9	18.8	exon	AP001157.1	antisense_RNA	66666449,	1
ENSG00000099331	19	17101816	17101816	+	-2.74	-1.86	3	CDS	MYO9B	protein_coding	17101838,17101853,17101865,17101889,	4
ENSG00000144909	3	125529994	125529994	-	-2.77	-1.88	5.31	three_prime_utr	OSBPL11	protein_coding		0
ENSG00000154380	1	225487343	225487343	-	-3.66	-2.7	5.55	three_prime_utr	ENAH	protein_coding	225487285,	1
ENSG00000141504	17	7626398	7626398	-	-10.6	-9.33	5.31	exon	SAT2	protein_coding		0
ENSG00000179021	3	88156470	88156470	+	-24.1	-22.6	12.9	CDS	C3orf38	protein_coding	88156307,88156359,88156409,88156624,	4
ENSG00000089177	20	16378931	16378931	-	-2.67	-1.8	2.73	CDS	KIF16B	protein_coding	16378814,	1
ENSG00000078699	20	33648285	33648285	+	-2.42	-1.57	10.6	three_prime_utr	CBFA2T2	protein_coding	33648335,	1
ENSG00000101126	20	50892458	50892458	-	-3.62	-2.67	1.99	CDS	ADNP	protein_coding		0
ENSG00000168496	11	61796064	61796064	+	-151	-149	4.37	CDS	FEN1	protein_coding	61795896,61795902,61796103,61796229,	4
ENSG00000125740	19	45473014	45473014	+	-2.33	-1.49	4.83	three_prime_utr	FOSB	protein_coding		0
ENSG00000243156	22	17896879	17896879	-	-2.33	-1.49	2.9	CDS	MICAL3	protein_coding	17896938,	1
ENSG00000156675	8	37877377	37877377	-	-7.39	-6.24	2.97	CDS	RAB11FIP1	protein_coding	37877399,37877375,	2
ENSG00000118412	6	89868699	89868699	+	-27.4	-25.8	13.4	exon	CASP8AP2	protein_coding	89868771,	1
ENSG00000101150	20	63890438	63890438	+	-8.46	-7.27	2.62	exon	TPD52L2	protein_coding		0
ENSG00000255270	11	19384939	19384939	+	-2.42	-1.57	10.6	exon	NAV2-IT1	sense_intronic		0
ENSG00000006712	19	39386286	39386286	-	-10.8	-9.55	4.29	CDS	PAF1	protein_coding	39386471,39386310,39386277,39386202,39386178,39386171,	6
ENSG00000206557	3	32892660	32892660	+	-4.33	-3.33	3.54	three_prime_utr	TRIM71	protein_coding		0
ENSG00000245532	11	65434018	65434018	+	-4.93	-3.9	5.31	exon	NEAT1	lincRNA		0
ENSG00000104689	8	23191896	23191896	-	-4.26	-3.26	5.21	CDS	TNFRSF10A	protein_coding	23191959,23191938,23191841,	3
ENSG00000083099	6	89635903	89635903	-	-13.2	-11.9	4.66	three_prime_utr	LYRM2	protein_coding		0
ENSG00000269001	19	53211111	53211111	+	-2.68	-1.81	11.6	exon	AC092070.2	transcribed_unprocessed_pseudogene		0
ENSG00000095574	10	122994513	122994513	-	-2.34	-1.5	4.83	CDS	IKZF5	protein_coding		0
ENSG00000179041	8	66430224	66430224	+	-66.5	-64.5	11.4	CDS	RRS1	protein_coding	66429909,66430017,66430198,66430246,66430265,66430307,66430317,66430349,66430389,	9
ENSG00000009413	6	111376464	111376464	-	-2.11	-1.31	4.5	three_prime_utr	REV3L	protein_coding		0
ENSG00000229419	9	105524890	105524890	+	-7.37	-6.22	14.5	exon	RALGAPA1P1	processed_pseudogene		0
ENSG00000175455	3	123915287	123915287	-	-19.8	-18.4	70.5	CDS	CCDC14	protein_coding	123915196,123915083,	2
ENSG00000111647	12	100058080	100058080	-	-68.7	-66.7	8.04	CDS	UHRF1BP1L	protein_coding	100058101,100058049,	2
ENSG00000155438	2	121731102	121731102	-	-1.76	-0.992	1.49	CDS	NIFK	protein_coding		0
ENSG00000156928	7	23310818	23310818	+	-3.01	-2.1	5.79	three_prime_utr	MALSU1	protein_coding		0
ENSG00000105656	19	18450679	18450679	-	-6.63	-5.52	5.43	three_prime_utr	ELL	protein_coding	18450647,	1
ENSG00000081307	3	132667471	132667471	+	-1.79	-1.02	3.86	exon	UBA5	protein_coding		0
ENSG00000141404	18	11884427	11884427	+	-10.4	-9.14	14.5	three_prime_utr	GNAL	protein_coding	11884526,	1
ENSG00000273045	2	99150722	99150722	+	-3.21	-2.29	13.5	CDS	C2orf15	protein_coding	99150642,99150744,99150809,	3
ENSG00000244879	15	50356792	50356792	+	-56.4	-54.5	16.3	exon	GABPB1-AS1	antisense_RNA	50356656,50356971,	2
ENSG00000113648	5	135355040	135355040	-	-1.93	-1.14	3.62	exon	H2AFY	protein_coding		0
ENSG00000145780	5	115525418	115525418	-	-32.3	-30.6	16.1	exon	FEM1C	protein_coding	115525575,115525321,	2
ENSG00000164244	5	127550706	127550706	+	-1.41	-0.0352	6.76	three_prime_utr	PRRC1	protein_coding	127550634,127550729,	2
ENSG00000164684	8	80636613	80636613	-	-1.68	-0.928	3.86	three_prime_utr	ZNF704	protein_coding	80636616,	1
ENSG00000078269	6	158096719	158096719	+	-9.08	-7.86	4.18	three_prime_utr	SYNJ2	protein_coding		0
ENSG00000121897	4	39473174	39473174	+	-1.41	-0.0352	6.76	three_prime_utr	LIAS	protein_coding		0
ENSG00000107771	10	84371435	84371435	+	-3.24	-2.32	6.11	CDS	CCSER2	protein_coding	84371486,84371532,	2
ENSG00000231466	22	25350036	25350036	-	-2.57	-1.71	3.86	exon	AL022324.2	processed_pseudogene		0
ENSG00000169826	10	43155366	43155366	+	-2.11	-1.31	4.5	CDS	CSGALNACT2	protein_coding		0
ENSG00000185561	17	1704610	1704610	-	-4.7	-3.68	4.1	three_prime_utr	TLCD2	protein_coding		0
ENSG00000178567	3	36992118	36992118	-	-11.8	-10.5	5.4	CDS	EPM2AIP1	protein_coding	36992073,	1
ENSG00000117625	1	211314425	211314425	+	-2.16	-1.35	9.65	three_prime_utr	RCOR3	protein_coding		0
ENSG00000142627	1	16124845	16124845	-	-4.87	-3.83	3.38	three_prime_utr	EPHA2	protein_coding	16124928,	1
ENSG00000008086	X	18604556	18604556	+	-5.55	-4.48	7.48	CDS	CDKL5	protein_coding	18604590,18604656,18604708,	3
ENSG00000187837	6	26055976	26055976	-	-188	-186	2.43	CDS	HIST1H1C	protein_coding		0
ENSG00000179038	11	67196734	67196734	-	-26	-24.4	25.1	exon	AP001885.1	transcribed_processed_pseudogene	67196481,	1
ENSG00000136040	12	94306131	94306131	+	-1.91	-1.13	2.76	three_prime_utr	PLXNC1	protein_coding	94306065,	1
ENSG00000219085	6	69705577	69705577	-	-1.9	-0.25	8.69	exon	NPM1P37	processed_pseudogene		0
ENSG00000274422	22	22286666	22286666	-	-150	-148	39.7	exon	AC245060.5	lincRNA		0
ENSG00000183530	22	31714230	31714230	-	-10.9	-9.58	5.4	CDS	PRR14L	protein_coding	31714468,31714293,31714012,	3
ENSG00000142599	1	8354942	8354942	-	-11.9	-10.6	12.5	three_prime_utr	RERE	protein_coding	8355327,8355144,8355139,	3
ENSG00000065559	17	12141541	12141541	+	-17.7	-16.3	15.6	three_prime_utr	MAP2K4	protein_coding	12141639,	1
ENSG00000139618	13	32332472	32332472	+	-8.05	-6.87	5.43	CDS	BRCA2	protein_coding		0
ENSG00000235613	1	77847421	77847421	+	-4.28	-3.29	17.4	exon	NSRP1P1	processed_pseudogene		0
ENSG00000065526	1	15939846	15939846	+	-4.2	-3.21	7.4	three_prime_utr	SPEN	protein_coding	15939800,15939885,	2
ENSG00000121851	1	145977873	145977873	+	-5.31	-4.25	3.18	exon	POLR3GL	protein_coding		0
ENSG00000124942	11	62522082	62522082	-	-103	-100	3.33	CDS	AHNAK	protein_coding	62522289,62522138,62522127,62521974,62521905,62521884,	6
ENSG00000171456	20	32435639	32435639	+	-3.93	-2.96	3.33	CDS	ASXL1	protein_coding	32435592,32435647,32435746,	3
ENSG00000117523	1	171591714	171591714	+	-3.05	-2.14	1.68	CDS	PRRC2C	protein_coding	171591683,171591801,	2
ENSG00000178184	18	80159612	80159612	-	-2.16	-1.35	9.65	three_prime_utr	PARD6G	protein_coding		0
ENSG00000197417	17	3610419	3610419	-	-12.8	-11.4	21.2	three_prime_utr	SHPK	protein_coding	3610474,3610462,	2
ENSG00000148019	9	78277397	78277397	+	-31.8	-30.2	12.6	three_prime_utr	CEP78	protein_coding	78277439,	1
ENSG00000160584	11	116858207	116858207	-	-7.01	-5.88	6.76	CDS	SIK3	protein_coding	116858213,	1
ENSG00000128573	7	114664460	114664460	+	-7.86	-6.69	6.62	three_prime_utr	FOXP2	protein_coding		0
ENSG00000163848	3	125231176	125231176	-	-1.98	-1.19	1.85	three_prime_utr	ZNF148	protein_coding		0
ENSG00000236928	7	66435052	66435052	-	-1.89	-1.11	4.18	exon	AC008267.4	processed_pseudogene	66435011,66434992,	2
ENSG00000125912	19	3207875	3207875	+	-14.9	-13.6	6.16	three_prime_utr	NCLN	protein_coding	3207786,3207943,3207951,	3
ENSG00000184611	2	162384864	162384864	-	-2.78	-1.89	4.34	CDS	KCNH7	protein_coding		0
ENSG00000162341	11	69088131	69088131	+	-2.16	-1.35	9.65	three_prime_utr	TPCN2	protein_coding	69088075,69088090,	2
ENSG00000112763	6	26468870	26468870	+	-17.7	-16.2	8.98	three_prime_utr	BTN2A1	protein_coding	26468909,26468967,	2
ENSG00000100722	14	88611863	88611863	+	-8.01	-6.83	3.17	three_prime_utr	ZC3H14	protein_coding		0
ENSG00000256146	12	5318747	5318747	+	-2.68	-1.81	11.6	exon	AC006206.1	lincRNA		0
ENSG00000186529	19	15659661	15659661	+	-10.1	-8.87	14.8	three_prime_utr	CYP4F3	protein_coding		0
ENSG00000114030	3	122426638	122426638	-	-26	-24.4	11	three_prime_utr	KPNA1	protein_coding	122426649,	1
ENSG00000173540	3	49721622	49721622	-	-2.55	-1.69	4.34	three_prime_utr	GMPPB	protein_coding	49721671,49721622,49721602,	3
ENSG00000061676	2	182924362	182924362	-	-2.16	-1.35	9.65	three_prime_utr	NCKAP1	protein_coding		0
ENSG00000173214	6	111269640	111269640	+	-6.74	-5.62	12.5	three_prime_utr	MFSD4B	protein_coding		0
ENSG00000157625	X	30843903	30843903	-	-5.16	-4.11	7.72	three_prime_utr	TAB3	protein_coding	30843833,	1
ENSG00000126814	14	60979367	60979367	-	-2.68	-1.81	11.6	CDS	TRMT5	protein_coding		0
ENSG00000138386	2	190659790	190659790	+	-56	-54.1	4.44	CDS	NAB1	protein_coding		0
ENSG00000145868	5	148427513	148427513	+	-1.9	-1.1	8.69	CDS	FBXO38	protein_coding	148427481,148427569,	2
ENSG00000160229	19	20806249	20806249	+	-2.16	-1.35	9.65	CDS	ZNF66	protein_coding		0
ENSG00000048707	1	12276149	12276149	+	-13	-11.6	6.54	CDS	VPS13D	protein_coding	12276055,12276074,12276119,	3
ENSG00000249395	8	75223712	75223712	-	-38.7	-36.9	19.3	exon	CASC9	lincRNA	75223969,75223868,	2
ENSG00000125686	17	39409346	39409346	-	-18.4	-16.9	7.08	CDS	MED1	protein_coding	39409336,39409229,	2
ENSG00000091436	2	173221437	173221437	+	-5.93	-4.84	4.1	CDS	MAP3K20	protein_coding		0
ENSG00000165757	10	30028284	30028284	-	-2.94	-2.05	12.5	CDS	JCAD	protein_coding	30028352,	1
ENSG00000245532	11	65432296	65432296	+	-5.19	-4.14	14.5	exon	NEAT1	lincRNA	65432410,	1
ENSG00000198393	12	133018492	133018492	+	-6.69	-5.57	14.5	three_prime_utr	ZNF26	protein_coding		0
ENSG00000092969	1	218441504	218441504	+	-2.38	-1.54	4.34	three_prime_utr	TGFB2	protein_coding		0
ENSG00000109670	4	152411584	152411584	-	-211	-208	26.1	CDS	FBXW7	protein_coding	152411579,152411535,152411448,152411352,	4
ENSG00000119328	9	108940066	108940066	+	-2.83	-1.94	7.24	three_prime_utr	FAM206A	protein_coding	108940118,	1
ENSG00000064607	19	19024851	19024851	-	-5.79	-4.7	5.47	CDS	SUGP2	protein_coding	19024896,	1
ENSG00000123562	X	103676694	103676694	-	-83	-80.8	3.66	CDS	MORF4L2	protein_coding	103676675,103676669,	2
ENSG00000196323	11	130261120	130261120	-	-4.11	-3.12	4.18	CDS	ZBTB44	protein_coding	130261183,130261117,	2
ENSG00000137135	9	35660945	35660945	-	-3.85	-2.88	3.86	three_prime_utr	ARHGEF39	protein_coding		0
ENSG00000170776	15	85580449	85580449	+	-3.61	-2.66	3.06	CDS	AKAP13	protein_coding		0
ENSG00000174197	15	41768211	41768211	+	-3.2	-2.28	2.69	three_prime_utr	MGA	protein_coding		0
ENSG00000182831	16	9103148	9103148	+	-3.85	-2.88	3.86	exon	C16orf72	protein_coding		0
ENSG00000149131	11	57614748	57614748	+	-3.1	-2.19	3.7	three_prime_utr	SERPING1	protein_coding	57614734,	1
ENSG00000130338	6	158312787	158312787	+	-14.7	-13.3	18.3	five_prime_utr	TULP4	protein_coding	158312528,158312605,158312788,158312971,	4
ENSG00000160392	19	40321957	40321957	-	-2.16	-1.35	9.65	exon	C19orf47	protein_coding	40321989,40321934,40321890,	3
ENSG00000015479	5	139311482	139311482	+	-1.73	-0.969	3.54	exon	MATR3	protein_coding		0
ENSG00000125812	20	23365185	23365185	+	-27	-25.4	6.59	CDS	GZF1	protein_coding	23365152,23365170,23365182,23365302,	4
ENSG00000025293	20	35947761	35947761	+	-18.5	-17	14.5	three_prime_utr	PHF20	protein_coding	35947767,35947774,35947802,	3
ENSG00000095319	9	128958045	128958045	+	-13.7	-12.4	2.9	CDS	NUP188	protein_coding	128957003,128957021,	2
ENSG00000262732	16	13935291	13935291	-	-13.8	-12.4	5.87	exon	AC010401.2	antisense_RNA		0
ENSG00000169018	15	68291063	68291063	+	-20.1	-18.7	18.6	CDS	FEM1B	protein_coding	68290916,68290943,	2
ENSG00000115084	2	113713524	113713524	-	-2.41	-1.57	2.49	three_prime_utr	SLC35F5	protein_coding	113713552,	1
ENSG00000105928	7	24704365	24704365	-	-2.78	-1.89	5.47	exon	GSDME	protein_coding		0
ENSG00000131381	3	15074002	15074002	-	-19.6	-18.1	8.31	exon	RBSN	protein_coding	15074134,15073969,	2
ENSG00000136193	7	29923948	29923948	-	-6.19	-5.09	3.1	three_prime_utr	SCRN1	protein_coding	29924021,29924003,	2
ENSG00000153207	1	246850549	246850549	-	-89.2	-87	14.9	CDS	AHCTF1	protein_coding	246851098,246850621,246850544,246850395,	4
ENSG00000131051	20	35703880	35703880	-	-7.15	-6.01	4.5	exon	RBM39	protein_coding		0
ENSG00000162923	1	224388885	224388885	-	-5.89	-4.81	18.3	three_prime_utr	WDR26	protein_coding	224388998,	1
ENSG00000096384	6	44250325	44250325	+	-115	-113	1.53	CDS	HSP90AB1	protein_coding	44250509,	1
ENSG00000155657	2	178608855	178608855	-	-22.3	-20.7	13.1	CDS	TTN	protein_coding	178609069,178608476,	2
ENSG00000134748	1	52417770	52417770	+	-33.1	-31.5	14.5	three_prime_utr	PRPF38A	protein_coding	52417656,52417905,52417923,	3
ENSG00000184939	16	68563296	68563296	+	-2.16	-1.35	9.65	three_prime_utr	ZFP90	protein_coding	68563365,	1
ENSG00000038427	5	83537180	83537180	+	-20.1	-18.6	4.28	CDS	VCAN	protein_coding	83537270,83537336,	2
ENSG00000174197	15	41696740	41696740	+	-5.93	-4.84	3.14	CDS	MGA	protein_coding	41696754,	1
ENSG00000009413	6	111367242	111367242	-	-4.68	-3.66	6.11	three_prime_utr	REV3L	protein_coding		0
ENSG00000167615	19	54457970	54457970	+	-3.93	-2.96	3.33	CDS	LENG8	protein_coding	54457798,	1
ENSG00000151773	13	43859819	43859819	-	-10.4	-9.15	38.6	exon	CCDC122	protein_coding		0
ENSG00000269821	11	2660174	2660174	-	-48.8	-46.9	17.6	exon	KCNQ1OT1	antisense_RNA	2660254,2660127,2660050,2659941,	4
ENSG00000136718	2	130346522	130346522	+	-2.98	-2.08	4.25	exon	IMP4	protein_coding	130346490,130346496,	2
ENSG00000183840	2	132646378	132646378	+	-6.04	-4.94	13.5	three_prime_utr	GPR39	protein_coding	132646262,132646360,	2
ENSG00000167196	15	75939873	75939873	+	-6.7	-5.57	12.5	three_prime_utr	FBXO22	protein_coding	75939452,75939540,	2
ENSG00000107872	10	102422971	102422971	+	-5.71	-4.63	10.6	CDS	FBXL15	protein_coding	102422904,102423020,102423071,	3
ENSG00000119509	9	100292870	100292870	+	-6.33	-5.23	4.39	CDS	INVS	protein_coding	100292865,	1
ENSG00000047346	15	52608951	52608951	-	-33.7	-32	49.2	CDS	FAM214A	protein_coding		0
ENSG00000005810	13	77098282	77098282	-	-6.28	-5.18	19.3	CDS	MYCBP2	protein_coding		0
ENSG00000270641	X	73822949	73822949	+	-6.31	-5.21	2.38	exon	TSIX	lincRNA		0
ENSG00000163251	2	207767136	207767136	-	-6.95	-5.82	5.79	exon	FZD5	protein_coding		0
ENSG00000136709	2	127702356	127702356	-	-2.83	-1.94	8.69	three_prime_utr	WDR33	protein_coding		0
ENSG00000163694	4	40423821	40423821	-	-70	-67.9	13.5	three_prime_utr	RBM47	protein_coding		0
ENSG00000124942	11	62525411	62525411	-	-6.36	-5.25	1.6	CDS	AHNAK	protein_coding	62525403,	1
ENSG00000275400	7	66554086	66554086	-	-2.11	-1.31	4.83	exon	AC006001.4	processed_pseudogene		0
ENSG00000155657	2	178561101	178561101	-	-7.74	-6.58	11.9	CDS	TTN	protein_coding		0
ENSG00000164151	5	5461937	5461937	+	-5.75	-4.67	5.63	CDS	ICE1	protein_coding		0
ENSG00000101577	18	2951225	2951225	-	-7.94	-6.76	3.65	CDS	LPIN2	protein_coding	2951151,	1
ENSG00000006831	12	1786143	1786143	+	-5.5	-4.44	2.67	three_prime_utr	ADIPOR2	protein_coding	1786091,	1
ENSG00000158528	7	94910497	94910497	+	-4.67	-3.65	4.34	CDS	PPP1R9A	protein_coding	94910574,	1
ENSG00000276850	10	47986053	47986053	-	-1.65	-0.0486	7.72	exon	AC245041.2	lincRNA		0
ENSG00000176907	8	40153903	40153903	+	-110	-107	35.4	three_prime_utr	TCIM	protein_coding	40153793,40153873,40153890,40153972,40153992,40153998,40154009,40154015,40154153,40154229,	10
ENSG00000227953	1	246776371	246776371	+	-1.93	-1.14	6.76	exon	LINC01341	processed_transcript		0
ENSG00000225470	X	74007285	74007285	+	-3.21	-2.29	13.5	exon	JPX	lincRNA		0
ENSG00000160710	1	154584876	154584876	-	-3.9	-2.92	1.73	exon	ADAR	protein_coding		0
ENSG00000163257	4	17804497	17804497	-	-2.69	-1.81	3.86	five_prime_utr	DCAF16	protein_coding	17804602,17804495,17804461,	3
ENSG00000124782	6	7212486	7212486	+	-2.42	-1.57	10.6	exon	RREB1	protein_coding		0
ENSG00000198087	6	47624335	47624335	+	-2.15	-1.34	1.93	three_prime_utr	CD2AP	protein_coding		0
ENSG00000189180	10	38054695	38054695	+	-43.1	-41.3	13.8	exon	ZNF33A	protein_coding		0
ENSG00000173209	2	61178614	61178614	+	-2.17	-1.35	3.62	five_prime_utr	AHSA2	protein_coding		0
ENSG00000167992	11	61258584	61258584	-	-2.18	-1.36	2.46	three_prime_utr	VWCE	protein_coding	61258639,	1
ENSG00000198901	15	90981883	90981883	-	-3.48	-2.54	2.01	CDS	PRC1	protein_coding		0
ENSG00000111291	12	12950043	12950043	-	-3.82	-2.86	13.5	CDS	GPRC5D	protein_coding	12950160,12950006,	2
ENSG00000240695	3	136736849	136736849	-	-19.2	-17.7	9.84	exon	AC117382.1	processed_pseudogene	136736939,136736895,	2
ENSG00000161638	12	54400450	54400450	-	-4.35	-3.35	6.43	exon	ITGA5	protein_coding		0
ENSG00000068028	3	50336662	50336662	-	-5.31	-4.25	11.6	exon	RASSF1	protein_coding	50336561,	1
ENSG00000153721	6	154401958	154401958	-	-3.07	-2.16	11.6	three_prime_utr	CNKSR3	protein_coding		0
ENSG00000228353	10	3768694	3768694	+	-1.88	-1.1	5.31	exon	AL450322.1	antisense_RNA		0
ENSG00000196914	11	120480275	120480275	+	-23	-21.4	25.1	CDS	ARHGEF12	protein_coding	120480180,120480218,120480262,	3
ENSG00000090861	16	70252564	70252564	-	-26.4	-24.8	3.46	three_prime_utr	AARS	protein_coding	70252638,	1
ENSG00000165209	9	123136099	123136099	-	-3.76	-2.8	11.6	CDS	STRBP	protein_coding	123136083,	1
ENSG00000139793	13	97276152	97276152	+	-45.8	-44	9.13	five_prime_utr	MBNL2	protein_coding	97275975,97276037,97276101,	3
ENSG00000198162	1	117368032	117368032	+	-15.3	-13.9	3.71	five_prime_utr	MAN1A2	protein_coding	117367967,	1
ENSG00000148660	10	73812740	73812740	-	-11.7	-10.4	11.2	three_prime_utr	CAMK2G	protein_coding		0
ENSG00000198218	3	49030050	49030050	-	-5.75	-4.67	9.65	three_prime_utr	QRICH1	protein_coding	49030160,49030099,	2
ENSG00000168003	11	62888769	62888769	+	-2.83	-1.94	7.24	three_prime_utr	SLC3A2	protein_coding	62888709,	1
ENSG00000196810	4	1251727	1251727	+	-4.07	-3.09	5.21	exon	CTBP1-AS2	antisense_RNA	1251692,1251726,1251805,1251813,	4
ENSG00000052795	4	158904785	158904785	+	-1.65	-0.0486	7.72	three_prime_utr	FNIP2	protein_coding		0
ENSG00000065534	3	123612987	123612987	-	-2.94	-2.05	12.5	three_prime_utr	MYLK	protein_coding		0
ENSG00000111676	12	6935692	6935692	+	-11.4	-10.1	8.69	CDS	ATN1	protein_coding	6935592,6935646,	2
ENSG00000130544	19	7083177	7083177	+	-1.9	-0.25	8.69	CDS	ZNF557	protein_coding		0
ENSG00000250124	5	86380792	86380792	-	-16.1	-14.7	6.09	exon	AC016550.3	lincRNA	86380816,	1
ENSG00000173614	1	9982657	9982657	+	-4.26	-3.26	4.41	CDS	NMNAT1	protein_coding		0
ENSG00000158691	6	28391225	28391225	-	-2.34	-1.51	6.27	CDS	ZSCAN12	protein_coding		0
ENSG00000281344	12	102209134	102209134	+	-32.3	-30.6	23.5	exon	HELLPAR	macro_lncRNA	102208755,102209499,	2
ENSG00000157657	9	114050112	114050112	+	-35.4	-33.6	11	CDS	ZNF618	protein_coding	114050271,	1
ENSG00000197024	7	149154035	149154035	+	-4.27	-3.27	5.15	five_prime_utr	ZNF398	protein_coding	149153957,149154052,	2
ENSG00000189195	1	92176990	92176990	+	-3.82	-2.86	9.17	CDS	AC104836.1	protein_coding	92176956,	1
ENSG00000123908	8	140531879	140531879	-	-2.55	-1.69	4.34	three_prime_utr	AGO2	protein_coding		0
ENSG00000133318	11	63720011	63720011	+	-2.45	-1.6	3.38	CDS	RTN3	protein_coding	63719946,63720021,	2
ENSG00000182400	14	39150196	39150196	-	-3.26	-2.33	2.9	exon	TRAPPC6B	protein_coding	39150194,	1
ENSG00000165671	5	177210631	177210631	+	-8.23	-7.05	4.91	CDS	NSD1	protein_coding		0
ENSG00000198740	17	49317282	49317282	-	-33.4	-31.7	18	CDS	ZNF652	protein_coding	49317535,	1
ENSG00000151849	13	24905940	24905940	-	-27	-25.4	4.66	CDS	CENPJ	protein_coding	24906116,24905810,24905802,	3
ENSG00000231177	3	10285582	10285582	+	-4.01	-3.03	16.4	exon	LINC00852	antisense_RNA		0
ENSG00000272235	1	3307486	3307486	-	-1.9	-0.25	8.69	exon	AL590438.1	lincRNA	3307529,3307443,	2
ENSG00000020922	11	94418075	94418075	-	-5.39	-4.32	5.07	three_prime_utr	MRE11	protein_coding		0
ENSG00000166963	15	43525891	43525891	+	-178	-176	9.84	CDS	MAP1A	protein_coding	43525749,43525875,43525917,43526010,43526031,43526149,	6
ENSG00000186594	17	1712253	1712253	-	-7.21	-6.07	7.72	exon	MIR22HG	lincRNA	1712294,1712272,	2
ENSG00000185219	3	44435658	44435658	-	-4.75	-3.73	8.04	three_prime_utr	ZNF445	protein_coding		0
ENSG00000141449	18	21524428	21524428	+	-3.72	-2.75	6.76	three_prime_utr	GREB1L	protein_coding	21524419,	1
ENSG00000255030	11	124358189	124358189	-	-11.8	-10.5	43.4	exon	OR8B5P	unprocessed_pseudogene		0
ENSG00000162601	1	58660001	58660001	-	-4.93	-3.9	5.79	exon	MYSM1	protein_coding		0
ENSG00000270641	X	73821990	73821990	+	-10.3	-9.04	3.94	exon	TSIX	lincRNA		0
ENSG00000171467	6	43337667	43337667	-	-1.65	-0.0486	7.72	CDS	ZNF318	protein_coding	43337674,	1
ENSG00000140598	15	82151606	82151606	-	-2.33	-1.49	5.31	CDS	EFL1	protein_coding	82151630,82151589,82151577,	3
ENSG00000168175	14	55066578	55066578	+	-11.3	-9.98	2.68	three_prime_utr	MAPK1IP1L	protein_coding		0
ENSG00000044459	9	17416113	17416113	+	-1.65	-0.0486	7.72	CDS	CNTLN	protein_coding		0
ENSG00000229807	X	73825041	73825041	-	-45.9	-44	6.84	exon	XIST	lincRNA	73825159,	1
ENSG00000186951	22	46235333	46235333	+	-2.34	-1.51	9.65	exon	PPARA	protein_coding	46235369,	1
ENSG00000155657	2	178547910	178547910	-	-23.8	-22.3	4.75	CDS	TTN	protein_coding	178547796,	1
ENSG00000183808	8	93736177	93736177	-	-13.4	-12.1	4.54	exon	RBM12B	protein_coding	93736113,93735997,	2
ENSG00000165626	10	13447135	13447135	-	-5.44	-4.37	9.01	three_prime_utr	BEND7	protein_coding	13447143,	1
ENSG00000166024	10	98208509	98208509	+	-16.9	-15.5	58.9	CDS	R3HCC1L	protein_coding	98208397,98208473,98208584,	3
ENSG00000122741	9	37862194	37862194	+	-3.65	-2.69	3.74	three_prime_utr	DCAF10	protein_coding		0
ENSG00000260296	4	40167460	40167460	+	-3.07	-2.16	11.6	exon	AC095057.3	sense_overlapping	40167473,40167642,	2
ENSG00000164104	4	173332216	173332216	-	-32.5	-30.8	1.51	CDS	HMGB2	protein_coding		0
ENSG00000284609	11	124397086	124397086	-	-7.6	-6.44	29	CDS	OR8B3	protein_coding		0
ENSG00000138162	10	122211302	122211302	+	-50.6	-48.7	27.7	CDS	TACC2	protein_coding	122211188,122211239,122211254,	3
ENSG00000255302	15	48878624	48878624	+	-10.3	-9.04	4.4	CDS	EID1	protein_coding	48878465,48878495,48878780,	3
ENSG00000244429	3	166294099	166294099	+	-3.32	-2.39	10.6	exon	AC104629.2	processed_pseudogene		0
ENSG00000148396	9	136440544	136440544	-	-4.71	-3.68	5.15	three_prime_utr	SEC16A	protein_coding		0
ENSG00000267784	2	178725670	178725670	+	-24.1	-22.5	6.27	exon	AC010680.1	antisense_RNA	178725549,	1
ENSG00000054523	1	10379114	10379114	+	-2.45	-1.6	2.7	three_prime_utr	KIF1B	protein_coding	10379059,	1
ENSG00000105618	19	54131584	54131584	+	-7.35	-6.2	4.05	three_prime_utr	PRPF31	protein_coding	54131552,54131601,	2
ENSG00000176915	12	132754899	132754899	-	-5.92	-4.84	4.21	exon	ANKLE2	protein_coding	132754917,	1
ENSG00000265791	17	30782164	30782164	-	-1.9	-0.25	8.69	exon	AC127024.4	sense_intronic		0
ENSG00000244879	15	50362743	50362743	+	-18.3	-16.9	6.76	exon	GABPB1-AS1	antisense_RNA	50362841,	1
ENSG00000164168	4	147636287	147636287	+	-13.6	-12.2	7.72	three_prime_utr	TMEM184C	protein_coding	147636289,	1
ENSG00000182010	10	62198305	62198305	-	-8.55	-7.35	10.9	exon	RTKN2	protein_coding		0
ENSG00000112210	6	57188767	57188767	-	-4.01	-3.03	16.4	three_prime_utr	RAB23	protein_coding		0
ENSG00000117461	1	46055940	46055940	-	-6.33	-5.22	4.34	CDS	PIK3R3	protein_coding	46056042,46055876,	2
ENSG00000141449	18	21524069	21524069	+	-4.56	-3.54	18.3	three_prime_utr	GREB1L	protein_coding		0
ENSG00000204514	19	57874358	57874358	-	-2.42	-1.57	10.6	CDS	ZNF814	protein_coding		0
ENSG00000169926	15	31372461	31372461	+	-10.5	-9.22	21.2	three_prime_utr	KLF13	protein_coding	31372556,31372580,	2
ENSG00000269821	11	2629429	2629429	-	-3.96	-2.98	8.69	exon	KCNQ1OT1	antisense_RNA	2629484,2629340,	2
ENSG00000198690	15	30905054	30905054	+	-3.14	-2.22	2.9	CDS	FAN1	protein_coding		0
ENSG00000171681	12	14424881	14424881	+	-28.7	-27.1	5.13	CDS	ATF7IP	protein_coding		0
ENSG00000167232	19	23358809	23358809	-	-88.7	-86.5	20.9	three_prime_utr	ZNF91	protein_coding	23359043,23358423,	2
ENSG00000115977	2	69468140	69468140	-	-2.16	-1.35	9.65	three_prime_utr	AAK1	protein_coding		0
ENSG00000066654	16	20735280	20735280	-	-2.83	-1.94	11.6	three_prime_utr	THUMPD1	protein_coding	20735356,20735151,	2
ENSG00000151025	10	25599441	25599441	+	-3.66	-2.7	5.79	three_prime_utr	GPR158	protein_coding	25599421,25599574,	2
ENSG00000151150	10	60069760	60069760	-	-1.41	-0.0352	6.76	CDS	ANK3	protein_coding		0
ENSG00000280693	10	103753970	103753970	+	-2.11	-1.31	5.79	exon	SH3PXD2A-AS1	antisense_RNA		0
ENSG00000214029	12	133120967	133120967	-	-1.65	-0.0486	7.72	exon	ZNF891	protein_coding	133120983,	1
ENSG00000170776	15	85684800	85684800	+	-5.27	-4.21	9.65	CDS	AKAP13	protein_coding		0
ENSG00000100219	22	28796816	28796816	-	-23.4	-21.9	8.32	exon	XBP1	protein_coding	28796995,	1
ENSG00000154380	1	225492003	225492003	-	-2.78	-1.89	5.47	three_prime_utr	ENAH	protein_coding		0
ENSG00000116833	1	200174319	200174319	+	-119	-116	43.7	three_prime_utr	NR5A2	protein_coding	200174031,200174074,200174524,	3
ENSG00000100099	22	26466963	26466963	-	-2.58	-1.72	9.65	exon	HPS4	protein_coding		0
ENSG00000249565	4	78181278	78181278	-	-5.69	-4.61	10.6	exon	SERBP1P5	processed_pseudogene	78181193,	1
ENSG00000169813	10	43387078	43387078	-	-22.2	-20.7	3.56	CDS	HNRNPF	protein_coding	43387242,	1
ENSG00000154001	14	63453696	63453696	-	-1.9	-0.25	8.69	CDS	PPP2R5E	protein_coding	63453750,63453664,	2
ENSG00000125686	17	39407835	39407835	-	-72.1	-70	6.54	CDS	MED1	protein_coding	39407836,39407683,39407671,	3
ENSG00000154001	14	63375905	63375905	-	-2.21	-1.39	2.68	three_prime_utr	PPP2R5E	protein_coding	63375836,63375817,	2
ENSG00000272410	3	10260414	10260414	+	-4.31	-3.31	1.36	CDS	AC022384.1	protein_coding	10260390,10260408,	2
ENSG00000156735	8	38210134	38210134	+	-289	-286	23.6	CDS	BAG4	protein_coding	38210094,38210413,	2
ENSG00000214189	19	12113389	12113389	+	-2.16	-1.35	9.65	three_prime_utr	ZNF788	protein_coding		0
ENSG00000100852	14	32094000	32094000	+	-290	-287	3.26	CDS	ARHGAP5	protein_coding		0
ENSG00000140992	16	2597874	2597874	+	-13.4	-12.1	4.83	three_prime_utr	PDPK1	protein_coding	2597750,2597802,2597837,	3
ENSG00000113205	5	141101999	141101999	+	-7.49	-6.34	27	CDS	PCDHB3	protein_coding	141101930,	1
ENSG00000152219	11	30331108	30331108	+	-3.24	-2.32	6.11	CDS	ARL14EP	protein_coding		0
ENSG00000254879	11	48014487	48014487	-	-1.41	-0.0352	6.76	exon	PTPRJ-AS1	antisense_RNA		0
ENSG00000204406	2	148490453	148490453	+	-9.32	-8.1	28	CDS	MBD5	protein_coding	148490474,148490515,	2
ENSG00000168502	18	8824923	8824923	+	-3.72	-2.75	8.69	CDS	MTCL1	protein_coding	8824859,8824898,8824915,8824943,8825006,	5
ENSG00000271533	X	74212865	74212865	-	-15	-13.6	9.53	exon	Z83843.1	sense_intronic	74212922,74212848,	2
ENSG00000170807	7	123664096	123664096	+	-1.9	-0.25	8.69	three_prime_utr	LMOD2	protein_coding		0
ENSG00000127526	19	16553728	16553728	-	-11.4	-10.2	14.8	CDS	SLC35E1	protein_coding	16553776,16553668,16553663,	3
ENSG00000137760	11	107505038	107505038	-	-1.65	-0.0486	7.72	CDS	ALKBH8	protein_coding		0
ENSG00000169752	15	75941072	75941072	-	-9.94	-8.69	9.26	three_prime_utr	NRG4	protein_coding		0
ENSG00000060749	11	32979219	32979219	+	-2.98	-2.08	4.83	three_prime_utr	QSER1	protein_coding		0
ENSG00000065457	16	75599627	75599627	-	-2.03	-1.23	3.06	three_prime_utr	ADAT1	protein_coding	75599673,75599663,75599592,	3
ENSG00000203668	1	241630408	241630408	-	-1.93	-1.14	2.15	three_prime_utr	CHML	protein_coding		0
ENSG00000147419	8	27748261	27748261	-	-128	-126	5.17	CDS	CCDC25	protein_coding		0
ENSG00000198420	7	143852062	143852062	-	-89	-86.8	3.81	three_prime_utr	TCAF1	protein_coding		0
ENSG00000104689	8	23191077	23191077	-	-9.19	-7.97	13.5	three_prime_utr	TNFRSF10A	protein_coding	23191145,23191083,23190964,23190946,	4
ENSG00000196981	3	122414730	122414730	-	-3.21	-2.29	13.5	CDS	WDR5B	protein_coding		0
ENSG00000186448	3	44643799	44643799	+	-2.41	-1.56	9.65	CDS	ZNF197	protein_coding		0
ENSG00000133112	13	45337164	45337164	-	-381	#NAME?	5.62	three_prime_utr	TPT1	protein_coding	45337310,45337294,45337046,	3
ENSG00000180198	1	28538597	28538597	+	-6.17	-5.08	3.71	three_prime_utr	RCC1	protein_coding	28538569,	1
ENSG00000113369	5	91370980	91370980	-	-4.28	-3.29	17.4	three_prime_utr	ARRDC3	protein_coding		0
ENSG00000174197	15	41767102	41767102	+	-14.2	-12.9	8.04	CDS	MGA	protein_coding	41767156,	1
ENSG00000065534	3	123700330	123700330	-	-7.25	-6.1	4.58	CDS	MYLK	protein_coding	123700218,	1
ENSG00000198554	14	54962978	54962978	-	-5.26	-4.21	2.73	CDS	WDHD1	protein_coding		0
ENSG00000106261	7	100035029	100035029	+	-14.6	-13.3	6.61	three_prime_utr	ZKSCAN1	protein_coding	100034752,100034834,100035103,100035157,100035233,	5
ENSG00000178229	19	57327972	57327972	+	-8.34	-7.15	7.72	CDS	ZNF543	protein_coding	57328016,	1
ENSG00000131149	16	85672819	85672819	+	-8.62	-7.42	7.08	three_prime_utr	GSE1	protein_coding		0
ENSG00000280128	6	30285695	30285695	-	-30.8	-29.2	20.9	exon	AL662795.2	TEC	30285554,	1
ENSG00000249673	4	2950297	2950297	+	-48.2	-46.4	3.52	exon	NOP14-AS1	antisense_RNA	2950246,2950266,	2
ENSG00000100731	14	70977547	70977547	+	-36.5	-34.7	6.43	CDS	PCNX1	protein_coding	70977442,70977505,70977511,70977681,70977742,70977847,	6
ENSG00000065883	7	40094903	40094903	+	-15.3	-13.9	9.77	CDS	CDK13	protein_coding	40094711,40094874,40094884,40094901,40094928,	5
ENSG00000152104	1	214354462	214354462	-	-5.53	-4.46	3.24	three_prime_utr	PTPN14	protein_coding		0
ENSG00000166130	12	98626366	98626366	-	-104	-102	45.4	CDS	IKBIP	protein_coding		0
ENSG00000153560	3	33391433	33391433	-	-2.32	-1.49	2.32	exon	UBP1	protein_coding	33391395,	1
ENSG00000198561	11	57796686	57796686	+	-2.38	-1.54	1.83	CDS	CTNND1	protein_coding		0
ENSG00000187801	1	40463091	40463091	+	-1.9	-0.25	8.69	exon	ZFP69B	protein_coding	40463114,	1
ENSG00000097096	1	85182406	85182406	-	-16.4	-15	23.2	CDS	SYDE2	protein_coding	85182230,85182158,	2
ENSG00000146038	6	24205089	24205089	-	-2.11	-1.31	2.51	CDS	DCDC2	protein_coding		0
ENSG00000198380	2	69323033	69323033	-	-7.66	-6.5	3.42	three_prime_utr	GFPT1	protein_coding	69322964,	1
ENSG00000146463	1	35359237	35359237	+	-41.9	-40.1	16.1	CDS	ZMYM4	protein_coding	35359134,	1
ENSG00000257315	1	203847447	203847447	+	-4.61	-3.59	2.57	three_prime_utr	ZBED6	protein_coding	203847502,	1
ENSG00000155657	2	178527083	178527083	-	-3.41	-2.48	7.72	CDS	TTN	protein_coding	178527109,178527087,178526951,	3
ENSG00000180008	14	55047000	55047000	+	-7.88	-6.71	4.05	three_prime_utr	SOCS4	protein_coding		0
ENSG00000127081	9	92846836	92846836	-	-11.4	-10.2	7.29	CDS	ZNF484	protein_coding		0
ENSG00000198774	12	85805375	85805375	-	-36.7	-35	21.8	exon	RASSF9	protein_coding	85805628,85805489,85805429,85805234,	4
ENSG00000148429	10	11462783	11462783	-	-3.93	-2.96	4.83	CDS	USP6NL	protein_coding	11462681,11462671,	2
ENSG00000114491	3	124737863	124737863	+	-28.7	-27.1	3.43	CDS	UMPS	protein_coding	124737717,124737738,	2
ENSG00000260772	16	69703888	69703888	+	-8.55	-7.35	5.6	three_prime_utr	AC012321.1	3prime_overlapping_ncRNA		0
ENSG00000092199	14	21263063	21263063	-	-4.93	-3.9	6.76	five_prime_utr	HNRNPC	protein_coding		0
ENSG00000125148	16	56608729	56608729	+	-1.65	-0.906	4.83	exon	MT2A	protein_coding	56608772,	1
ENSG00000048707	1	12509064	12509064	+	-4.83	-3.8	6.76	three_prime_utr	VPS13D	protein_coding	12509016,	1
ENSG00000204186	2	206307265	206307265	+	-3.57	-2.62	14.5	CDS	ZDBF2	protein_coding	206307314,	1
ENSG00000116984	1	236897815	236897815	+	-11.1	-9.81	11.6	three_prime_utr	MTR	protein_coding	236897849,236897910,	2
ENSG00000066279	1	197101439	197101439	-	-130	-128	13.5	CDS	ASPM	protein_coding	197101410,	1
ENSG00000005156	17	34983340	34983340	+	-51.5	-49.6	4.91	CDS	LIG3	protein_coding	34983244,34983291,34983480,	3
ENSG00000188582	3	142962680	142962680	-	-2.68	-1.81	11.6	CDS	PAQR9	protein_coding	142962735,	1
ENSG00000225855	1	155317205	155317205	-	-2.42	-1.57	10.6	exon	RUSC1-AS1	antisense_RNA		0
ENSG00000173214	6	111268218	111268218	+	-2.16	-1.35	9.65	three_prime_utr	MFSD4B	protein_coding		0
ENSG00000001167	6	41097951	41097951	+	-4.93	-3.9	6.76	three_prime_utr	NFYA	protein_coding	41097866,41098008,	2
ENSG00000253598	8	81694726	81694726	-	-2.11	-1.31	7.72	CDS	SLC10A5	protein_coding		0
ENSG00000124942	11	62523897	62523897	-	-62.1	-60.1	4.81	CDS	AHNAK	protein_coding	62524667,62524413,62523663,62523371,62523300,62523279,62523227,	7
ENSG00000198945	6	130051326	130051326	+	-1.96	-1.17	1.73	CDS	L3MBTL3	protein_coding		0
ENSG00000064607	19	18991007	18991007	-	-4.89	-3.85	2.4	three_prime_utr	SUGP2	protein_coding		0
ENSG00000167716	17	1733819	1733819	+	-4.12	-3.13	6.03	CDS	WDR81	protein_coding	1733776,	1
ENSG00000054118	1	36289289	36289289	+	-16.6	-15.2	1.93	CDS	THRAP3	protein_coding	36289325,	1
ENSG00000130382	19	6210498	6210498	-	-8.52	-7.32	3.34	three_prime_utr	MLLT1	protein_coding	6210548,	1
ENSG00000105983	7	156681995	156681995	-	-11.1	-9.86	12.8	three_prime_utr	LMBR1	protein_coding	156682063,156682046,	2
ENSG00000095739	10	28682360	28682360	+	-85.9	-83.8	8.71	exon	BAMBI	protein_coding	28682217,28682460,	2
ENSG00000141448	18	22201138	22201138	+	-48.2	-46.3	11	three_prime_utr	GATA6	protein_coding	22201059,22201085,22201091,	3
ENSG00000198824	13	114325749	114325749	+	-93.2	-91	12.5	CDS	CHAMP1	protein_coding	114325856,	1
ENSG00000127863	13	23673547	23673547	+	-3.74	-2.78	15.4	three_prime_utr	TNFRSF19	protein_coding	23673450,23673464,	2
ENSG00000113448	5	58974313	58974313	-	-2.55	-1.69	5.15	three_prime_utr	PDE4D	protein_coding	58974339,58974263,	2
ENSG00000154305	1	222628511	222628511	+	-24.8	-23.2	4.9	CDS	MIA3	protein_coding	222628304,222628373,	2
ENSG00000115946	2	68174856	68174856	+	-10.6	-9.31	3.33	three_prime_utr	PNO1	protein_coding	68174835,	1
ENSG00000166669	16	10430903	10430903	+	-5.31	-4.26	5.31	CDS	ATF7IP2	protein_coding	10430800,10430852,	2
ENSG00000118058	11	118501048	118501048	+	-3.72	-2.75	6.76	CDS	KMT2A	protein_coding	118501116,	1
ENSG00000197816	9	97371930	97371930	+	-2.11	-1.31	4.5	exon	CCDC180	protein_coding		0
ENSG00000228716	5	80626977	80626977	-	-2.62	-1.75	2.06	three_prime_utr	DHFR	protein_coding	80627000,	1
ENSG00000221333	11	70284012	70284012	+	-4.28	-3.29	17.4	exon	MIR548K	miRNA		0
ENSG00000179456	1	244055225	244055225	+	-1.88	-1.1	7.72	exon	ZBTB18	protein_coding	244055239,	1
ENSG00000099194	10	100364743	100364743	+	-3.25	-2.32	1.71	three_prime_utr	SCD	protein_coding		0
ENSG00000204186	2	206308883	206308883	+	-4.75	-3.73	5.79	CDS	ZDBF2	protein_coding		0
ENSG00000164136	4	141718403	141718403	+	-1.9	-0.765	8.69	five_prime_utr	IL15	protein_coding		0
ENSG00000186174	11	118901706	118901706	-	-10.2	-8.91	2.39	CDS	BCL9L	protein_coding	118901799,118901634,	2
ENSG00000144218	2	100007429	100007429	-	-25.7	-24.1	5.74	CDS	AFF3	protein_coding		0
ENSG00000145685	5	78485364	78485364	-	-7.04	-5.9	27	three_prime_utr	LHFPL2	protein_coding	78485440,78485374,	2
ENSG00000153914	5	66168799	66168799	+	-1.65	-0.0486	7.72	exon	SREK1	protein_coding		0
ENSG00000255872	9	37588829	37588829	-	-24.5	-23	2.52	three_prime_utr	AL138752.2	protein_coding	37588908,37588890,37588790,	3
ENSG00000244462	20	35655072	35655072	-	-68.3	-66.3	14.2	exon	RBM12	protein_coding	35655277,35655270,35655005,	3
ENSG00000162852	1	246647720	246647720	+	-12.7	-11.4	5.72	CDS	CNST	protein_coding		0
ENSG00000253103	8	111183527	111183527	-	-9.39	-8.16	31.8	exon	LINC01609	lincRNA		0
ENSG00000206530	3	113330426	113330426	-	-2.51	-1.65	3.03	CDS	CFAP44	protein_coding		0
ENSG00000170264	2	61840044	61840044	-	-6.2	-5.1	11.6	CDS	FAM161A	protein_coding		0
ENSG00000249709	19	12525624	12525624	-	-1.97	-1.18	3.28	three_prime_utr	ZNF564	protein_coding	12525646,	1
ENSG00000161888	19	11146197	11146197	-	-30	-28.3	10.2	three_prime_utr	SPC24	protein_coding	11146345,11146093,11146070,	3
ENSG00000084674	2	21011246	21011246	-	-63.6	-61.6	4.2	CDS	APOB	protein_coding		0
ENSG00000163915	3	185716757	185716757	+	-1.9	-0.25	8.69	exon	IGF2BP2-AS1	antisense_RNA	185716762,	1
ENSG00000172728	8	33389699	33389699	-	-2.16	-1.35	9.65	CDS	FUT10	protein_coding		0
ENSG00000186480	7	155308634	155308634	+	-12.2	-10.9	6.01	three_prime_utr	INSIG1	protein_coding		0
ENSG00000259976	3	114316402	114316402	-	-4.98	-3.95	8.69	three_prime_utr	AC093010.3	3prime_overlapping_ncRNA	114316366,	1
ENSG00000080603	16	30737210	30737210	+	-3	-2.1	3.86	CDS	SRCAP	protein_coding	30737159,30737216,	2
ENSG00000119402	9	120763666	120763666	-	-2.48	-1.63	2.45	three_prime_utr	FBXW2	protein_coding		0
ENSG00000261054	15	99131031	99131031	-	-3.03	-2.12	2.81	exon	AC036108.2	antisense_RNA	99131038,	1
ENSG00000248863	4	139426829	139426829	-	-1.9	-0.25	8.69	exon	AC097376.1	transcribed_processed_pseudogene		0
ENSG00000091527	3	133588242	133588242	+	-27.5	-25.9	9.17	three_prime_utr	CDV3	protein_coding	133588405,	1
ENSG00000279598	2	178557542	178557542	+	-2.5	-1.65	3.02	exon	AC009948.5	TEC		0
ENSG00000231744	9	124598908	124598908	-	-35	-33.3	13.6	exon	AL669818.1	processed_pseudogene	124599043,124599018,	2
ENSG00000171940	20	53576215	53576215	-	-7.57	-6.41	6.59	CDS	ZNF217	protein_coding		0
ENSG00000141582	17	79834894	79834894	-	-115	-113	27	CDS	CBX4	protein_coding	79835082,79834862,79834717,	3
ENSG00000137831	15	70678121	70678121	-	-25	-23.4	5.36	CDS	UACA	protein_coding		0
ENSG00000233937	5	181256836	181256836	+	-2.16	-1.35	9.65	exon	AC008443.1	processed_transcript		0
ENSG00000178665	7	55939087	55939087	+	-4.07	-3.09	5.21	CDS	ZNF713	protein_coding	55939108,55939168,	2
ENSG00000085872	19	16519161	16519161	-	-5.52	-4.45	2.9	exon	CHERP	protein_coding	16519172,16519110,	2
ENSG00000065923	X	46606603	46606603	-	-12.7	-11.4	12.5	three_prime_utr	SLC9A7	protein_coding	46606474,	1
ENSG00000085224	X	77684149	77684149	-	-30.7	-29.1	15.3	CDS	ATRX	protein_coding	77684432,	1
ENSG00000269821	11	2632533	2632533	-	-9.39	-8.16	24.1	exon	KCNQ1OT1	antisense_RNA	2632521,	1
ENSG00000197226	5	179863907	179863907	-	-12.3	-11	9.65	CDS	TBC1D9B	protein_coding	179863968,179863950,179863920,179863796,	4
ENSG00000230590	X	74012098	74012098	-	-1.65	-0.0486	7.72	exon	FTX	lincRNA		0
ENSG00000165185	9	112574413	112574413	+	-1.75	-0.989	2.01	CDS	KIAA1958	protein_coding	112574425,	1
ENSG00000170092	7	75503644	75503644	+	-4.85	-3.82	19.3	three_prime_utr	SPDYE5	protein_coding		0
ENSG00000070047	11	608564	608564	+	-24	-22.4	3.79	CDS	PHRF1	protein_coding	608379,608500,608504,608516,608535,608670,608717,	7
ENSG00000135315	6	84152867	84152867	-	-10.4	-9.17	12.9	CDS	CEP162	protein_coding	84152710,	1
ENSG00000169871	7	101091302	101091302	+	-2.34	-1.51	6.27	exon	TRIM56	protein_coding	101091260,101091352,101091373,	3
ENSG00000123485	2	233841697	233841697	-	-64	-62	8.04	CDS	HJURP	protein_coding	233841780,233841564,	2
ENSG00000163312	4	83453754	83453754	-	-2.11	-1.31	8.69	CDS	HELQ	protein_coding		0
ENSG00000075568	2	97762399	97762399	-	-2.03	-1.23	3.38	exon	TMEM131	protein_coding	97762417,	1
ENSG00000245532	11	65443322	65443322	+	-13.9	-12.5	19.3	exon	NEAT1	lincRNA	65443285,65443388,65443513,	3
ENSG00000167258	17	39471205	39471205	+	-135	-133	5.51	CDS	CDK12	protein_coding		0
ENSG00000253710	13	52028422	52028422	+	-3.04	-2.13	3.11	five_prime_utr	ALG11	protein_coding		0
ENSG00000100354	22	40326588	40326588	+	-3.63	-2.68	4	three_prime_utr	TNRC6B	protein_coding		0
ENSG00000280383	22	45677641	45677641	+	-2.16	-1.35	9.65	exon	Z95331.1	sense_overlapping		0
ENSG00000003436	2	187518984	187518984	-	-4.47	-3.46	6.11	exon	TFPI	protein_coding		0
ENSG00000155657	2	178619869	178619869	-	-2.47	-1.61	1.63	CDS	TTN	protein_coding		0
ENSG00000148660	10	73814030	73814030	-	-29.7	-28.1	6.76	three_prime_utr	CAMK2G	protein_coding	73814114,73814104,73813888,73813875,	4
ENSG00000188343	8	93731422	93731422	+	-6.89	-5.76	7.53	three_prime_utr	FAM92A	protein_coding		0
ENSG00000146587	7	5064088	5064088	+	-3.74	-2.78	15.4	CDS	RBAK	protein_coding	5064172,	1
ENSG00000127125	1	42460082	42460082	+	-23.9	-22.3	5.62	exon	PPCS	protein_coding	42460011,	1
ENSG00000009413	6	111373725	111373725	-	-28.7	-27.1	11	three_prime_utr	REV3L	protein_coding	111373786,111373777,111373635,	3
ENSG00000196975	2	69817676	69817676	+	-1.9	-0.25	8.69	exon	ANXA4	protein_coding		0
ENSG00000155657	2	178728361	178728361	-	-5.5	-4.44	4.25	CDS	TTN	protein_coding		0
ENSG00000155657	2	178654066	178654066	-	-11	-9.73	9.65	CDS	TTN	protein_coding		0
ENSG00000112039	6	35456085	35456085	+	-2.1	-1.3	2.76	CDS	FANCE	protein_coding	35456075,35456105,	2
ENSG00000215833	1	168449819	168449819	-	-7.01	-5.88	12.5	exon	QRSL1P1	processed_pseudogene	168449796,	1
ENSG00000100354	22	40265433	40265433	+	-10.9	-9.58	9.33	CDS	TNRC6B	protein_coding	40265345,40265546,	2
ENSG00000169118	15	64170716	64170716	-	-5.92	-4.84	8.36	three_prime_utr	CSNK1G1	protein_coding	64170743,64170645,64170614,	3
ENSG00000107949	10	125842611	125842611	+	-5.38	-4.32	21.2	three_prime_utr	BCCIP	protein_coding	125842558,125842586,125842610,	3
ENSG00000163933	3	53091810	53091810	-	-1.9	-0.25	8.69	three_prime_utr	RFT1	protein_coding	53091869,	1
ENSG00000197081	6	160110680	160110680	+	-3.2	-2.28	4.44	three_prime_utr	IGF2R	protein_coding		0
ENSG00000132199	18	672662	672662	-	-5.56	-4.49	8.69	exon	ENOSF1	protein_coding		0
ENSG00000003402	2	201168812	201168812	+	-7.22	-6.08	24.1	three_prime_utr	CFLAR	protein_coding	201168966,	1
ENSG00000244462	20	35653860	35653860	-	-82.8	-80.6	7.53	exon	RBM12	protein_coding	35654135,35654126,35653928,35653565,	4
ENSG00000118620	19	21059003	21059003	+	-2.94	-2.05	12.5	three_prime_utr	ZNF430	protein_coding		0
ENSG00000166170	14	103560301	103560301	-	-16.7	-15.3	7.44	CDS	BAG5	protein_coding	103560459,103560220,	2
ENSG00000061936	12	131713821	131713821	+	-2.42	-1.57	10.6	exon	SFSWAP	protein_coding		0
ENSG00000273295	22	23905988	23905988	-	-2.64	-1.77	3.54	exon	AP000350.6	lincRNA		0
ENSG00000166963	15	43523227	43523227	+	-108	-106	16.6	CDS	MAP1A	protein_coding	43523061,43523073,43523124,43523131,43523173,43523224,43523292,43523490,	8
ENSG00000196341	11	124308101	124308101	-	-2.13	-1.32	7.72	three_prime_utr	OR8D1	protein_coding		0
ENSG00000151914	6	56605092	56605092	-	-4.67	-3.65	4.14	CDS	DST	protein_coding	56605109,	1
ENSG00000185875	10	25024829	25024829	+	-9.46	-8.23	6.89	CDS	THNSL1	protein_coding	25024863,25024974,	2
ENSG00000100478	14	31026996	31026996	+	-1.9	-0.25	8.69	five_prime_utr	AP4S1	protein_coding		0
ENSG00000116350	1	29170662	29170662	-	-1.88	-1.1	5.31	exon	SRSF4	protein_coding	29170706,	1
ENSG00000273015	12	45727385	45727385	-	-3.74	-2.78	15.4	exon	AC008124.1	lincRNA		0
ENSG00000090615	12	132771515	132771515	-	-27.1	-25.5	9.49	three_prime_utr	GOLGA3	protein_coding		0
ENSG00000103550	16	19714397	19714397	-	-33.3	-31.6	6.11	CDS	KNOP1	protein_coding	19714557,19714533,19714491,	3
ENSG00000196705	19	21186981	21186981	+	-3.21	-2.29	13.5	three_prime_utr	ZNF431	protein_coding		0
ENSG00000198743	21	34104477	34104477	+	-2.47	-1.61	2.32	exon	SLC5A3	protein_coding		0
ENSG00000155657	2	178534470	178534470	-	-10.2	-8.94	4.2	CDS	TTN	protein_coding		0
ENSG00000181722	3	114335338	114335338	-	-35.4	-33.7	13.4	three_prime_utr	ZBTB20	protein_coding	114335503,114335192,	2
ENSG00000167377	16	71447836	71447836	-	-1.93	-1.14	3.62	three_prime_utr	ZNF23	protein_coding	71447805,	1
ENSG00000163644	4	88278351	88278351	-	-5.71	-4.63	4.83	CDS	PPM1K	protein_coding	88278399,	1
ENSG00000145545	5	6673713	6673713	+	-3.87	-2.9	3.65	three_prime_utr	SRD5A1	protein_coding		0
ENSG00000155657	2	178597680	178597680	-	-2.37	-1.53	7.72	CDS	TTN	protein_coding		0
ENSG00000005812	13	77007364	77007364	-	-116	-113	33.7	CDS	FBXL3	protein_coding	77007637,77007337,	2
ENSG00000196081	19	23222361	23222361	-	-66.6	-64.6	22.8	three_prime_utr	ZNF724	protein_coding	23222375,23222093,	2
ENSG00000137497	11	72013277	72013277	-	-2.27	-1.44	3.03	CDS	NUMA1	protein_coding	72013321,	1
ENSG00000275004	22	22488599	22488599	-	-11.7	-10.4	26.1	CDS	ZNF280B	protein_coding	22488674,22488526,	2
ENSG00000262211	5	55941230	55941230	+	-11.3	-10.1	22.2	exon	AC008914.1	antisense_RNA	55941204,55941363,	2
ENSG00000139618	13	32332757	32332757	+	-4.6	-3.59	3.25	CDS	BRCA2	protein_coding		0
ENSG00000168172	8	43027782	43027782	+	-2.16	-1.35	9.65	three_prime_utr	HOOK3	protein_coding		0
ENSG00000273066	9	136809937	136809937	+	-3.48	-2.53	14.5	exon	AL355987.4	processed_transcript	136809886,	1
ENSG00000160352	19	21121797	21121797	+	-2.94	-2.05	12.5	three_prime_utr	ZNF714	protein_coding		0
ENSG00000152443	19	57754713	57754713	+	-2.56	-1.7	3.17	exon	ZNF776	protein_coding		0
ENSG00000162129	11	72293050	72293050	-	-2.34	-1.5	4.18	three_prime_utr	CLPB	protein_coding		0
ENSG00000204217	2	202377025	202377025	+	-1.9	-0.718	8.69	five_prime_utr	BMPR2	protein_coding		0
ENSG00000099814	14	104887107	104887107	+	-2.51	-1.65	2.63	CDS	CEP170B	protein_coding	104887081,104887096,104887102,104887108,	4
ENSG00000089916	14	76206268	76206268	+	-3.08	-2.17	2.81	three_prime_utr	GPATCH2L	protein_coding		0
ENSG00000196781	9	81584086	81584086	-	-3.03	-2.12	3	three_prime_utr	TLE1	protein_coding		0
ENSG00000136197	7	42910170	42910170	-	-11.4	-10.2	9.65	CDS	C7orf25	protein_coding	42910149,	1
ENSG00000188868	19	12318854	12318854	-	-1.9	-0.25	8.69	CDS	ZNF563	protein_coding	12318852,	1
ENSG00000077380	2	171687625	171687625	+	-6.41	-5.3	2.26	five_prime_utr	DYNC1I2	protein_coding		0
ENSG00000073803	3	185482755	185482755	+	-23.9	-22.3	24.1	three_prime_utr	MAP3K13	protein_coding	185482924,	1
ENSG00000253352	22	30971648	30971648	+	-5.56	-4.49	5.24	exon	TUG1	antisense_RNA	30971533,30971563,30971640,	3
ENSG00000077684	4	128871662	128871662	+	-4.07	-3.09	5.21	CDS	JADE1	protein_coding	128871756,	1
ENSG00000155657	2	178785882	178785882	-	-9.79	-8.55	4.37	CDS	TTN	protein_coding		0
ENSG00000170471	20	38574999	38574999	+	-7.63	-6.46	10.6	three_prime_utr	RALGAPB	protein_coding	38574945,	1
ENSG00000145476	4	186210576	186210576	+	-2.68	-1.81	11.6	exon	CYP4V2	protein_coding	186210571,	1
ENSG00000170852	7	32870097	32870097	-	-18	-16.6	7.72	CDS	KBTBD2	protein_coding	32870025,32869989,	2
ENSG00000115053	2	231454565	231454565	-	-3.29	-2.36	3.32	three_prime_utr	NCL	protein_coding	231454591,	1
ENSG00000102921	16	48561735	48561735	-	-30.6	-28.9	17.4	CDS	N4BP1	protein_coding	48562302,48561919,48561888,48561527,	4
ENSG00000122565	7	26208412	26208412	+	-8.33	-7.14	1.95	CDS	CBX3	protein_coding		0
ENSG00000173166	2	203439744	203439744	-	-29	-27.4	14.5	CDS	RAPH1	protein_coding	203440014,203439676,203439494,203439426,	4
ENSG00000266338	1	144435209	144435209	-	-2.84	-1.95	3.14	CDS	NBPF15	protein_coding	144435278,	1
ENSG00000186716	22	23315771	23315771	+	-3.75	-2.78	4.58	three_prime_utr	BCR	protein_coding	23315673,	1
ENSG00000181722	3	114338771	114338771	-	-2.16	-1.35	9.65	three_prime_utr	ZBTB20	protein_coding		0
ENSG00000110048	11	59576663	59576663	-	-210	-207	9.06	CDS	OSBP	protein_coding	59576905,59576756,59576690,59576672,59576619,	5
ENSG00000169155	9	126832906	126832906	+	-4.51	-3.5	4.18	CDS	ZBTB43	protein_coding	126832781,	1
ENSG00000258325	12	2812814	2812814	-	-3.6	-2.65	3.02	exon	ITFG2-AS1	antisense_RNA		0
ENSG00000114933	2	206004919	206004919	-	-4.47	-3.46	14.5	exon	INO80D	protein_coding	206005106,206005094,206004719,	3
ENSG00000131931	8	42836836	42836836	-	-3.48	-2.53	6.43	three_prime_utr	THAP1	protein_coding		0
ENSG00000205213	11	27367994	27367994	-	-8.09	-6.91	3.14	CDS	LGR4	protein_coding	27367942,	1
ENSG00000144354	2	173368251	173368251	+	-7.88	-6.71	5.38	exon	CDCA7	protein_coding		0
ENSG00000150540	2	138013956	138013956	+	-1.95	-1.16	1.5	CDS	HNMT	protein_coding		0
ENSG00000154710	7	66809084	66809084	+	-62.2	-60.2	9.33	CDS	RABGEF1	protein_coding	66809131,	1
ENSG00000279592	16	71860280	71860280	+	-2.16	-1.35	9.65	exon	AC010653.2	TEC		0
ENSG00000089022	12	111898638	111898638	+	-6.07	-4.98	12.5	three_prime_utr	MAPKAPK5	protein_coding	111898673,	1
ENSG00000112339	6	134961127	134961127	-	-2.11	-1.31	8.69	three_prime_utr	HBS1L	protein_coding	134961208,	1
ENSG00000101773	18	22993184	22993184	+	-7.76	-6.6	4.04	CDS	RBBP8	protein_coding	22993090,	1
ENSG00000198700	1	201879219	201879219	+	-47.3	-45.5	29.9	three_prime_utr	IPO9	protein_coding	201879243,201879314,	2
ENSG00000281026	13	32507144	32507144	-	-7.49	-6.34	19.3	exon	N4BP2L2-IT2	sense_intronic	32507224,32507098,	2
ENSG00000244462	20	35649567	35649567	-	-2.55	-1.69	5.79	three_prime_utr	RBM12	protein_coding		0
ENSG00000122778	7	138837593	138837593	-	-7.62	-6.46	27	exon	KIAA1549	protein_coding		0
ENSG00000090621	1	39563339	39563339	-	-9.87	-8.63	18.3	exon	PABPC4	protein_coding		0
ENSG00000205323	12	55793806	55793806	-	-2.16	-1.35	9.65	exon	SARNP	protein_coding		0
ENSG00000182158	7	137876283	137876283	-	-4.83	-3.8	2.9	three_prime_utr	CREB3L2	protein_coding		0
ENSG00000197372	19	23653808	23653808	-	-12	-10.7	31.8	exon	ZNF675	protein_coding		0
ENSG00000170100	16	89228361	89228361	+	-3.07	-2.16	7.72	CDS	ZNF778	protein_coding	89228283,	1
ENSG00000120616	10	32286220	32286220	-	-6.48	-5.37	25.1	exon	EPC1	protein_coding	32286175,	1
ENSG00000131043	20	36240361	36240361	+	-3.75	-2.78	4.34	CDS	AAR2	protein_coding	36240382,	1
ENSG00000232906	7	65356185	65356185	+	-3.48	-2.53	9.65	exon	AC092685.1	processed_pseudogene	65356100,65356206,	2
ENSG00000136444	17	50485614	50485614	+	-20.3	-18.8	17.1	three_prime_utr	RSAD1	protein_coding	50485549,50485639,50485691,	3
ENSG00000033178	4	67618801	67618801	-	-23.1	-21.5	15.4	three_prime_utr	UBA6	protein_coding	67619036,67618969,	2
ENSG00000155657	2	178735852	178735852	-	-10.4	-9.15	5.21	CDS	TTN	protein_coding	178735985,	1
ENSG00000132467	4	70689855	70689855	+	-120	-117	36.4	CDS	UTP3	protein_coding	70689936,	1
ENSG00000181827	15	56095917	56095917	-	-3.01	-2.1	9.65	CDS	RFX7	protein_coding	56095930,	1
ENSG00000197603	5	37180113	37180113	-	-4.04	-3.06	2.9	CDS	C5orf42	protein_coding		0
ENSG00000141298	17	29632600	29632600	-	-8.72	-7.51	7.96	CDS	SSH2	protein_coding	29632710,29632690,	2
ENSG00000013810	4	1740885	1740885	+	-8.78	-7.57	3.42	CDS	TACC3	protein_coding		0
ENSG00000163606	3	112921357	112921357	-	-2.58	-1.72	8.69	three_prime_utr	CD200R1	protein_coding	112921288,	1
ENSG00000257941	12	76057667	76057667	+	-2.16	-1.35	9.65	exon	AC011611.5	processed_pseudogene		0
ENSG00000107372	9	72355279	72355279	-	-4.12	-3.13	6.03	three_prime_utr	ZFAND5	protein_coding		0
ENSG00000111206	12	2874193	2874193	-	-4.83	-3.8	2.59	CDS	FOXM1	protein_coding	2874119,	1
ENSG00000140265	15	43366530	43366530	-	-19.5	-18	14.6	CDS	ZSCAN29	protein_coding	43366452,43366434,	2
ENSG00000106603	7	43632365	43632365	-	-7.01	-5.88	13	three_prime_utr	COA1	protein_coding	43632387,43632237,	2
ENSG00000136026	12	106239188	106239188	-	-201	-199	9.43	CDS	CKAP4	protein_coding	106239283,106239250,106239241,106239187,106239170,106239160,	6
ENSG00000165527	14	49894103	49894103	+	-108	-106	25.7	CDS	ARF6	protein_coding	49893938,49893976,49894001,49894076,49894109,49894172,49894214,49894218,	8
ENSG00000053372	1	19258895	19258895	+	-7.59	-6.43	4.66	three_prime_utr	MRTO4	protein_coding	19258835,19258842,19258878,19258887,	4
ENSG00000280206	16	15701471	15701471	+	-2.42	-1.57	10.6	exon	AC026401.3	lincRNA	15701441,15701497,	2
ENSG00000180376	3	56617314	56617314	+	-2.58	-1.72	7.72	three_prime_utr	CCDC66	protein_coding	56617220,	1
ENSG00000149346	20	10624620	10624620	+	-3.21	-2.29	13.5	three_prime_utr	SLX4IP	protein_coding		0
ENSG00000167173	15	75207825	75207825	+	-2.33	-1.49	2.38	CDS	C15orf39	protein_coding		0
ENSG00000123595	X	13708940	13708940	+	-5.33	-4.27	3.64	CDS	RAB9A	protein_coding	13708904,13708930,13708965,	3
ENSG00000166439	11	74836313	74836313	+	-4.3	-3.3	7.4	exon	RNF169	protein_coding	74836223,	1
ENSG00000279765	15	92944645	92944645	+	-2.03	-1.23	3.06	exon	AC013394.1	protein_coding		0
ENSG00000105939	7	139079755	139079755	-	-24.8	-23.3	17.8	CDS	ZC3HAV1	protein_coding	139079965,139079928,139079845,139079679,139079543,	5
ENSG00000130338	6	158507225	158507225	+	-2.94	-2.05	12.5	three_prime_utr	TULP4	protein_coding	158507168,158507253,	2
ENSG00000198382	11	76141397	76141397	+	-7.48	-6.33	10.3	CDS	UVRAG	protein_coding	76141285,76141434,	2
ENSG00000226476	1	60595785	60595785	-	-2.13	-1.32	4.83	exon	LINC01748	lincRNA	60595727,	1
ENSG00000100412	22	41528839	41528839	+	-93.6	-91.4	34.6	three_prime_utr	ACO2	protein_coding		0
ENSG00000252233	4	139794348	139794348	-	-9.06	-7.84	13.5	exon	RN7SKP253	misc_RNA	139794409,	1
ENSG00000179562	7	127582424	127582424	-	-3.43	-2.49	9.65	CDS	GCC1	protein_coding	127582624,127582615,127582543,127582491,127582456,127582207,	6
ENSG00000179918	16	30445024	30445024	-	-9.74	-8.5	2.28	CDS	SEPHS2	protein_coding	30445106,30445009,30444991,	3
ENSG00000033800	15	68190746	68190746	+	-1.93	-1.14	3.86	three_prime_utr	PIAS1	protein_coding		0
ENSG00000140993	16	3301753	3301753	-	-2.16	-1.35	9.65	five_prime_utr	TIGD7	protein_coding		0
ENSG00000146233	6	46652635	46652635	-	-7.63	-6.46	6.76	five_prime_utr	CYP39A1	protein_coding	46652736,46652634,46652626,46652590,	4
ENSG00000130338	6	158313701	158313701	+	-3.01	-2.1	6.76	five_prime_utr	TULP4	protein_coding	158313763,	1
ENSG00000213024	19	49909624	49909624	-	-14.7	-13.3	8.11	CDS	NUP62	protein_coding		0
ENSG00000119737	2	53854163	53854163	-	-2.16	-1.35	9.65	CDS	GPR75	protein_coding		0
ENSG00000108312	17	44207064	44207064	-	-2.34	-1.51	6.27	three_prime_utr	UBTF	protein_coding	44207062,44207015,	2
ENSG00000082269	6	70526326	70526326	+	-17.1	-15.7	7.64	CDS	FAM135A	protein_coding		0
ENSG00000140265	15	43361383	43361383	-	-4.46	-3.46	4.5	CDS	ZSCAN29	protein_coding		0
ENSG00000149136	11	57326897	57326897	-	-27	-25.4	2.93	exon	SSRP1	protein_coding	57326928,57326887,	2
ENSG00000110497	11	46591345	46591345	-	-3.48	-2.53	14.5	five_prime_utr	AMBRA1	protein_coding		0
ENSG00000108424	17	47683435	47683435	+	-22.8	-21.3	5.64	three_prime_utr	KPNB1	protein_coding		0
ENSG00000100731	14	70978041	70978041	+	-1.95	-1.16	2.25	CDS	PCNX1	protein_coding	70977993,70978072,	2
ENSG00000075407	10	38123710	38123710	+	-1.9	-0.906	8.69	three_prime_utr	ZNF37A	protein_coding		0
ENSG00000278704	GL000009.2	56766	56766	-	-5.65	-4.58	22.2	three_prime_utr	BX004987.1	protein_coding		0
ENSG00000204977	13	50016684	50016684	+	-4.08	-3.09	10.6	three_prime_utr	TRIM13	protein_coding		0
ENSG00000157087	3	10328789	10328789	-	-8.1	-6.92	10.6	three_prime_utr	ATP2B2	protein_coding	10328807,10328777,	2
ENSG00000169609	15	83005257	83005257	-	-2.78	-1.89	5.47	three_prime_utr	C15orf40	protein_coding	83005192,	1
ENSG00000180257	19	52950288	52950288	-	-2.11	-1.31	6.76	CDS	ZNF816	protein_coding		0
ENSG00000143442	1	151405328	151405328	-	-5.37	-4.31	12.1	exon	POGZ	protein_coding	151405349,	1
ENSG00000152242	18	46216505	46216505	+	-15.5	-14.1	7.83	CDS	C18orf25	protein_coding	46216487,	1
ENSG00000183562	11	2990751	2990751	+	-2.16	-1.35	9.65	exon	AC131971.1	antisense_RNA	2990703,	1
ENSG00000229807	X	73845380	73845380	-	-9.84	-8.6	4.64	exon	XIST	lincRNA	73845708,73845698,73845454,73845408,73845164,73845118,	6
ENSG00000144026	2	95149899	95149899	-	-3.48	-2.53	14.5	exon	ZNF514	protein_coding		0
ENSG00000251474	3	129391378	129391378	-	-10.2	-8.91	8.93	exon	RPL32P3	transcribed_unprocessed_pseudogene	129391382,	1
ENSG00000226049	17	34039141	34039141	-	-2.34	-1.5	4.83	exon	TLK2P1	processed_pseudogene		0
ENSG00000072518	11	63909077	63909077	+	-2.33	-1.49	9.65	CDS	MARK2	protein_coding	63909025,63909100,	2
ENSG00000212802	6	12514665	12514665	+	-5.14	-4.09	3.56	exon	RPL15P3	processed_pseudogene		0
ENSG00000197343	7	99573418	99573418	+	-15.6	-14.2	4.44	exon	ZNF655	protein_coding		0
ENSG00000165886	10	97570401	97570401	+	-1.9	-0.25	8.69	CDS	UBTD1	protein_coding		0
ENSG00000127314	12	68654157	68654157	+	-30	-28.4	7.56	CDS	RAP1B	protein_coding	68654152,	1
ENSG00000229036	6	143490752	143490752	+	-2.16	-1.35	9.65	exon	VDAC1P8	transcribed_processed_pseudogene	143490795,	1
ENSG00000196712	17	31229413	31229413	+	-3.03	-2.12	3.67	CDS	NF1	protein_coding	31229344,31229357,31229461,	3
ENSG00000074755	17	4058070	4058070	-	-2.09	-1.29	2.9	CDS	ZZEF1	protein_coding		0
ENSG00000116539	1	155479073	155479073	-	-29.8	-28.2	11.3	CDS	ASH1L	protein_coding		0
ENSG00000145833	5	134770914	134770914	+	-703	#NAME?	5.64	CDS	DDX46	protein_coding	134764076,134773852,	2
ENSG00000152926	7	64979499	64979499	-	-8.11	-6.93	13.5	CDS	ZNF117	protein_coding	64979753,	1
ENSG00000182944	22	29289165	29289165	+	-4.54	-3.53	3.02	exon	EWSR1	protein_coding		0
ENSG00000173193	3	122700531	122700531	+	-5.45	-4.39	9.65	CDS	PARP14	protein_coding		0
ENSG00000164574	5	154418884	154418884	+	-7.86	-6.69	4.29	three_prime_utr	GALNT10	protein_coding		0
ENSG00000135845	1	172441718	172441718	-	-8.84	-7.64	32.8	three_prime_utr	PIGC	protein_coding	172441722,	1
ENSG00000136560	2	161231320	161231320	+	-14.3	-13	9.29	CDS	TANK	protein_coding	161231410,	1
ENSG00000116127	2	73452619	73452619	+	-9.89	-8.65	7.44	CDS	ALMS1	protein_coding	73452622,	1
ENSG00000162775	1	110341199	110341199	+	-138	-136	17.3	CDS	RBM15	protein_coding	110340793,110340926,110341066,110341106,110341140,110341202,110341275,110341281,110341354,110341601,	10
ENSG00000269821	11	2679476	2679476	-	-4.52	-3.51	5.6	exon	KCNQ1OT1	antisense_RNA	2679483,	1
ENSG00000169855	3	78598452	78598452	-	-1.9	-0.25	8.69	three_prime_utr	ROBO1	protein_coding		0
ENSG00000172244	5	43506175	43506175	-	-17.3	-15.9	22.8	CDS	C5orf34	protein_coding	43506116,	1
ENSG00000166483	11	9581396	9581396	+	-3.21	-2.28	4.02	exon	WEE1	protein_coding		0
ENSG00000178177	4	17876427	17876427	-	-2.16	-1.35	9.65	CDS	LCORL	protein_coding		0
ENSG00000124766	6	21596663	21596663	+	-14.6	-13.2	3.24	exon	SOX4	protein_coding	21596571,21596763,	2
ENSG00000234444	7	64348597	64348597	+	-11.5	-10.2	22.2	CDS	ZNF736	protein_coding		0
ENSG00000225630	1	629937	629937	+	-9.52	-8.29	1.42	exon	MTND2P28	unprocessed_pseudogene	629884,	1
ENSG00000141424	18	36126642	36126642	-	-13.6	-12.2	23.2	CDS	SLC39A6	protein_coding	36126469,	1
ENSG00000175711	17	82949281	82949281	-	-2.42	-1.57	10.6	exon	B3GNTL1	protein_coding		0
ENSG00000123983	2	222941782	222941782	+	-8.94	-7.73	5.44	three_prime_utr	ACSL3	protein_coding		0
ENSG00000196922	8	144978237	144978237	-	-3.85	-2.88	7.72	exon	ZNF252P	transcribed_unitary_pseudogene	144978166,	1
ENSG00000270231	1	120461366	120461366	+	-5.38	-4.32	11.6	exon	NBPF8	unprocessed_pseudogene	120460602,120461300,	2
ENSG00000039319	5	80437407	80437407	+	-25.1	-23.5	12.5	CDS	ZFYVE16	protein_coding		0
ENSG00000132357	5	40843417	40843417	+	-9.33	-8.11	5.65	CDS	CARD6	protein_coding	40843316,40843458,	2
ENSG00000130803	19	9161715	9161715	+	-2.6	-1.73	3.54	three_prime_utr	ZNF317	protein_coding	9161696,	1
ENSG00000106608	7	43878113	43878113	-	-28.6	-27	8.69	exon	URGCP	protein_coding	43878114,43878069,43877988,43877967,	4
ENSG00000139826	13	108230101	108230101	+	-6.48	-5.37	25.1	exon	ABHD13	protein_coding	108230012,108230076,108230106,	3
ENSG00000145012	3	188881979	188881979	+	-3.07	-2.16	11.6	three_prime_utr	LPP	protein_coding		0
ENSG00000169635	22	21446311	21446311	+	-50.4	-48.6	10.4	CDS	HIC2	protein_coding	21446210,21446363,21446441,	3
ENSG00000269821	11	2627644	2627644	-	-1.88	-1.1	5.31	exon	KCNQ1OT1	antisense_RNA		0
ENSG00000168275	1	234383899	234383899	+	-19.1	-17.6	3.04	three_prime_utr	COA6	protein_coding	234383781,234383851,	2
ENSG00000153827	2	229767570	229767570	-	-11.1	-9.79	3.23	CDS	TRIP12	protein_coding	229767633,	1
ENSG00000135968	2	108475595	108475595	+	-4.2	-3.21	7.4	CDS	GCC2	protein_coding	108475797,	1
ENSG00000257354	12	62614015	62614015	+	-3.48	-2.53	14.5	exon	AC048341.2	lincRNA	62614105,	1
ENSG00000117650	1	211669218	211669218	-	-1.93	-1.14	1.88	CDS	NEK2	protein_coding		0
ENSG00000272902	2	101152286	101152286	+	-1.65	-0.0486	7.72	exon	TBC1D8-AS1	lincRNA	101152236,	1
ENSG00000071051	2	105893675	105893675	+	-1.8	-1.03	2.17	three_prime_utr	NCK2	protein_coding	105893633,	1
ENSG00000118482	6	63685562	63685562	+	-25.6	-24	9.36	CDS	PHF3	protein_coding	63685572,	1
ENSG00000109323	4	102632086	102632086	-	-12.5	-11.1	10.3	exon	MANBA	protein_coding	102632030,	1
ENSG00000148842	10	103089786	103089786	+	-5.41	-4.34	2.3	three_prime_utr	CNNM2	protein_coding		0
ENSG00000122566	7	26190914	26190914	-	-5.26	-4.21	1.95	exon	HNRNPA2B1	protein_coding		0
ENSG00000079999	19	10503606	10503606	-	-1.41	-0.0352	6.76	five_prime_utr	KEAP1	protein_coding	10503594,	1
ENSG00000131381	3	15070566	15070566	-	-7.74	-6.57	4.58	three_prime_utr	RBSN	protein_coding		0
ENSG00000093000	22	45185397	45185397	+	-76.8	-74.7	18.1	three_prime_utr	NUP50	protein_coding	45185264,	1
ENSG00000128563	7	102425364	102425364	+	-2.03	-1.23	3.06	three_prime_utr	PRKRIP1	protein_coding	102425351,	1
ENSG00000117713	1	26779480	26779480	+	-17.8	-16.4	4.25	CDS	ARID1A	protein_coding	26779278,26779374,26779446,26779568,26779600,26779767,	6
ENSG00000116138	1	15568187	15568187	+	-14.4	-13.1	19.9	three_prime_utr	DNAJC16	protein_coding	15568246,	1
ENSG00000117114	1	81943379	81943379	+	-40	-38.2	7.93	CDS	ADGRL2	protein_coding	81943096,81943276,	2
ENSG00000272610	3	65873501	65873501	-	-1.43	-0.718	6.76	exon	MAGI1-IT1	sense_intronic		0
ENSG00000062716	17	59838408	59838408	+	-3.96	-2.98	1.95	exon	VMP1	protein_coding		0
ENSG00000112200	6	57102238	57102238	+	-9.06	-7.85	15.4	three_prime_utr	ZNF451	protein_coding	57102325,	1
ENSG00000169118	15	64214025	64214025	-	-2.69	-1.81	3.14	CDS	CSNK1G1	protein_coding	64214002,	1
ENSG00000122692	9	33045129	33045129	-	-2.22	-1.39	3.47	three_prime_utr	SMU1	protein_coding		0
ENSG00000178502	17	41853812	41853812	-	-13.6	-12.2	27	CDS	KLHL11	protein_coding	41853819,	1
ENSG00000167716	17	1728311	1728311	+	-8.85	-7.64	6.11	CDS	WDR81	protein_coding	1728209,1728356,1728392,	3
ENSG00000232872	13	51910160	51910160	-	-2.13	-1.32	4.83	exon	CTAGE3P	processed_pseudogene		0
ENSG00000163219	2	68735025	68735025	+	-2.68	-1.81	11.6	five_prime_utr	ARHGAP25	protein_coding	68734954,68735010,	2
ENSG00000109079	17	28344720	28344720	+	-2.11	-1.31	8.69	three_prime_utr	TNFAIP1	protein_coding	28344759,	1
ENSG00000263002	19	44156686	44156686	+	-3	-2.1	5.15	CDS	ZNF234	protein_coding		0
ENSG00000234456	7	79459655	79459655	+	-11.1	-9.85	5.79	exon	MAGI2-AS3	processed_transcript	79459566,	1
ENSG00000147364	8	474733	474733	+	-2.68	-1.81	11.6	three_prime_utr	FBXO25	protein_coding		0
ENSG00000155657	2	178544323	178544323	-	-8.15	-6.97	2.61	CDS	TTN	protein_coding	178544374,	1
ENSG00000119314	9	112218734	112218734	-	-5.42	-4.36	6.76	three_prime_utr	PTBP3	protein_coding		0
ENSG00000169902	7	66240536	66240536	+	-6.23	-5.13	3.38	CDS	TPST1	protein_coding	66240569,66240591,66240693,	3
ENSG00000175216	11	46744081	46744081	-	-5.69	-4.61	6.56	exon	CKAP5	protein_coding		0
ENSG00000196387	12	133106976	133106976	+	-1.9	-1.11	8.69	three_prime_utr	ZNF140	protein_coding	133107035,	1
ENSG00000069849	3	141926142	141926142	+	-4.9	-3.86	2.81	three_prime_utr	ATP1B3	protein_coding		0
ENSG00000173517	15	77180727	77180727	-	-2.31	-1.48	1.83	CDS	PEAK1	protein_coding	77180791,	1
ENSG00000217648	6	143343307	143343307	+	-2.94	-2.05	12.5	exon	AL136116.3	processed_pseudogene	143343346,	1
ENSG00000283088	19	52880975	52880975	-	-2.16	-1.35	9.65	CDS	AC010487.3	protein_coding		0
ENSG00000273038	10	32887999	32887999	-	-1.88	-1.1	5.31	exon	AL365203.2	lincRNA		0
ENSG00000198695	MT	14541	14541	-	-268	-265	1.99	CDS	MT-ND6	protein_coding		0
ENSG00000143702	1	243165248	243165248	-	-27.9	-26.2	8.75	CDS	CEP170	protein_coding	243165294,243165209,	2
ENSG00000187607	17	15717006	15717006	+	-2.16	-1.35	9.65	CDS	ZNF286A	protein_coding		0
ENSG00000134297	12	45174000	45174000	-	-9	-7.79	33.8	exon	PLEKHA8P1	transcribed_processed_pseudogene		0
ENSG00000121417	19	57641099	57641099	+	-6.54	-5.43	6.43	three_prime_utr	ZNF211	protein_coding	57640988,57641225,	2
ENSG00000120533	8	109336146	109336146	+	-2.98	-2.08	6.76	CDS	ENY2	protein_coding		0
ENSG00000174718	12	31983431	31983431	+	-3.52	-2.57	3.28	CDS	KIAA1551	protein_coding	31983414,	1
ENSG00000198793	1	11107254	11107254	-	-6.59	-5.47	3.98	three_prime_utr	MTOR	protein_coding	11107263,	1
ENSG00000160049	1	10456701	10456701	-	-3.41	-2.48	4.83	three_prime_utr	DFFA	protein_coding		0
ENSG00000198131	19	58260902	58260902	+	-4.09	-3.11	4.63	three_prime_utr	ZNF544	protein_coding	58260944,	1
ENSG00000070018	12	12120773	12120773	-	-8.59	-7.39	4.58	three_prime_utr	LRP6	protein_coding		0
ENSG00000075213	7	83961509	83961509	-	-36.9	-35.2	28	CDS	SEMA3A	protein_coding	83961501,83961473,83961406,	3
ENSG00000215421	18	74633294	74633294	+	-8.11	-6.93	8.49	CDS	ZNF407	protein_coding		0
ENSG00000262533	17	2043284	2043284	-	-5.98	-4.89	12.5	exon	AC090617.4	antisense_RNA		0
[truncated: 7,179 more rows]
