# Supplementary material for: Aldolase A Accelerates Cancer Progression by Modulating mRNA Translation and Protein Biosynthesis via Noncanonical Mechanisms
Source: Adv Sci (Weinh). 2023 Jul 11;10(26):2302425. doi: 10.1002/advs.202302425 (PMC10502857; doi:10.1002/advs.202302425)
Supplement: Supplementary file 5 — Supplemental Table 4 [file ADVS-10-2302425-s006.xlsx]

## Sheet: RIP-seq
IGF2BP1-binding transcripts identified by RIPseq within HuH-7 cells
Gene	Input	IGF2BP1	FC_IGF2BP1vsInput
LOC100129924	0.174423	1.36177	5.32671
PRICKLE4	0.104166	0.9488	5.13699
SLC25A23	7.75412	33.5133	4.2797
SMIM1	0.861992	3.67081	3.91979
ANKRD7	0.157822	0.876205	3.78635
PLBD2	50.7066	187.093	3.68443
SLC41A1	0.888561	3.48345	3.62491
PABPC1	134.41	476.618	3.54411
LOC107985734	0.583455	2.29447	3.50348
FGFRL1	43.9165	151.716	3.44907
ZNF853	0.188879	0.886709	3.41564
SH3D21	0.201189	0.911418	3.35808
BMP8B	0.640878	2.38493	3.35403
OR8A1	0.305863	1.21293	3.23491
CTXN1	0.644834	2.29639	3.21735
GABRR1	1.7997	5.90293	3.15993
CABLES2	3.3295	10.5117	3.09424
HMGA1	79.6764	244.932	3.07148
C1orf233	0.287268	1.06799	3.01598
RNF157	1.39161	4.35117	2.98415
MOSPD3	4.2045	12.6728	2.96732
CTNND2	1.21219	3.77199	2.95079
HEPACAM2	1.00766	3.1603	2.9434
UBE2D4	2.80284	8.3545	2.91249
ATP6V1E2	0.520784	1.69123	2.88544
FAM86C1	1.76656	5.28431	2.88461
ERP27	0.95497	2.93495	2.87681
GPX3	56.5928	161.7	2.85399
LOC107984138	1.16056	3.49717	2.85362
MARVELD1	2.26439	6.63958	2.85045
RBPMS2	2.96358	8.53218	2.81768
R3HDM1	11.2727	31.6053	2.78783
HCN2	0.503104	1.57115	2.77092
KIAA1522	8.09452	22.4945	2.75727
C1orf210	0.303222	1.00432	2.73875
ANGPTL2	0.412555	1.3003	2.73201
ZBED3	5.10507	13.9931	2.70757
PPM1M	0.393081	1.23405	2.70555
HMGA2	51.1786	138.443	2.70177
FAM222A	4.34105	11.842	2.689
ZNF385A	1.02669	2.92239	2.68253
STRADB	13.5498	36.3832	2.67281
ULBP2	0.334167	1.05412	2.65823
MUC3A	0.282317	0.916001	2.65749
DOK3	0.302436	0.968699	2.65558
SLC35A4	10.3617	27.5108	2.63922
FAM127C	3.45783	9.25483	2.62936
TFPI	104.011	273.181	2.6249
SLC22A23	15.2234	40.1056	2.62381
PPARA	2.49	6.68244	2.6187
GLIS3	1.76133	4.76631	2.61443
TRIM14	7.5017	19.7642	2.61312
RTN4RL2	0.772333	2.17744	2.61074
NME4	41.8601	109.388	2.60933
SERPING1	112.438	293.31	2.60722
EFHD1	0.269327	0.862653	2.6065
ZNF124	21.9501	56.7212	2.57692
MAML3	4.92571	12.8502	2.5768
SLC25A45	0.592177	1.6794	2.57073
GLIPR1	1.2946	3.48332	2.56942
CD68	9.56137	24.7225	2.56925
ULBP3	2.19503	5.79521	2.56868
ZNF880	2.02587	5.35791	2.56738
RITA1	13.4043	34.1592	2.53691
TNFSF12	0.501185	1.41871	2.52619
CREB3L1	2.92617	7.51911	2.51774
GPR3	0.526939	1.47681	2.51509
C15orf62	0.533869	1.49393	2.51461
WBP1L	5.95615	15.1243	2.51386
FAM127B	7.79045	19.7134	2.51106
RGP1	6.26616	15.8524	2.50582
ZNF580	2.32598	5.97458	2.50397
C9orf116	0.474953	1.33903	2.50287
TPP1	62.9682	157.177	2.49375
PROSER1	10.4155	26.1129	2.49278
TEAD2	7.01324	17.5856	2.48629
EMB	1.49215	3.8487	2.4801
CYP2B6	1.69941	4.36168	2.47952
MBD6	9.4763	23.643	2.47936
TSPAN18	0.982868	2.58268	2.47738
SHBG	0.259982	0.789348	2.47054
DBNDD1	7.80476	19.4096	2.46809
STPG1	0.308667	0.908061	2.4667
LHX2	0.266129	0.800316	2.45901
ZBTB42	0.87238	2.29076	2.45867
MOB3A	4.95558	12.3292	2.45851
KMT2E	9.59223	23.6436	2.44976
SHISA5	50.3411	123.198	2.4444
ZNF213	1.04985	2.70994	2.44375
CREB3L3	12.6891	31.0766	2.43775
DVL3	15.2676	37.3602	2.43761
NECTIN1	10.1902	24.9521	2.43456
SEPN1	21.9666	53.5785	2.43257
MEF2B	0.679451	1.79385	2.42972
NREP	16.7812	40.8313	2.42467
UBXN2B	3.48396	8.5826	2.42263
PODN	4.26088	10.455	2.42038
NT5DC2	22.8693	55.4197	2.41713
MLXIP	4.62189	11.3128	2.417
SEMA4G	29.7336	71.8744	2.41253
JAZF1	1.661	4.13671	2.40586
NFATC3	17.0166	41.0433	2.40371
RARB	0.459021	1.24142	2.39958
SPHAR	2.44286	5.96002	2.38316
NDST1	18.0208	43.0689	2.38228
TMEM223	9.78976	23.4136	2.37757
BMP8A	1.59999	3.93914	2.37598
ANKRD33B	0.780774	1.99207	2.37526
NPRL3	6.13381	14.6733	2.36986
RNPEPL1	7.09248	16.944	2.36969
TMEM184C	16.8691	40.067	2.36706
GAS2L1	4.74034	11.3462	2.36476
FLNB	17.7732	42.1155	2.36194
CIZ1	13.4049	31.6893	2.35392
RASL12	1.10409	2.73246	2.35237
SORBS3	5.32272	12.6044	2.3428
ZMIZ1	10.2998	24.2	2.33659
PSKH1	10.3067	24.1199	2.32734
ZNF384	4.22074	9.95049	2.3261
OXER1	1.92076	4.5979	2.32482
NRBP2	0.656266	1.65795	2.32451
SDC3	3.0744	7.27481	2.32322
SIGMAR1	55.0762	127.978	2.32125
HABP2	43.4668	101.028	2.32123
GPC6	11.5001	26.7989	2.31885
BEND6	0.716366	1.79298	2.31879
NRSN2	15.4123	35.794	2.31391
SEMA6A	6.38995	14.9106	2.31289
TAB2	16.7978	38.9589	2.31148
PRDM4	6.074	14.1628	2.31014
SH2B3	4.15941	9.7384	2.3098
CAMK2N2	0.535806	1.36706	2.3074
FOXN3	4.76212	11.1133	2.30626
KLF13	3.28592	7.68835	2.30021
INAFM1	0.86853	2.12733	2.2997
HMX3	2.23502	5.26253	2.29657
UTS2R	3.10849	7.26648	2.29593
RAB8A	21.0286	48.4057	2.29574
CENPO	10.9312	25.2197	2.29528
SLC25A43	4.80544	11.1441	2.29216
DUSP8	0.327329	0.878893	2.29072
ADAMTSL5	1.3653	3.25376	2.28878
TGFB3	0.545413	1.37639	2.28751
TBC1D16	5.34633	12.3426	2.28459
PHF1	6.14485	14.1607	2.28359
ARHGEF17	3.48378	8.07994	2.28249
CDC42EP2	7.49069	17.1995	2.27905
FAM214B	1.29383	3.07528	2.2781
C12orf49	7.13867	16.3728	2.27566
LDOC1	11.5763	26.4588	2.27458
DAGLA	6.78365	15.5335	2.27111
CDK16	12.1609	27.7064	2.26788
RND2	0.671048	1.64784	2.26684
PARD6G	0.491668	1.24076	2.26606
ANKH	2.83082	6.53335	2.26331
B4GALNT1	9.13336	20.7978	2.26329
FAM206A	10.3798	23.6095	2.26239
FAM89B	3.14575	7.24296	2.26233
PTPN18	2.83894	6.54697	2.26169
ZNF468	5.35056	12.198	2.25628
OLFM3	0.652869	1.59836	2.25585
TTYH3	18.7299	42.3659	2.25524
FAM127A	10.6128	24.0321	2.25265
FAM189B	11.9187	26.9729	2.25256
ADAMTSL4	1.78183	4.13771	2.25191
SCMH1	5.96447	13.5399	2.24915
CHSY1	1.26238	2.95837	2.24487
RNF208	2.62679	6.00743	2.23978
METTL9	14.8104	33.2554	2.23706
ZNF496	4.74399	10.706	2.23081
ADGRL1	3.08325	6.99803	2.22981
ICMT	55.39	123.514	2.22768
CLDN19	0.428407	1.07361	2.22103
IQSEC1	18.5259	41.2481	2.21992
MYRF	25.7158	57.1377	2.21715
REXO1	7.60791	16.9813	2.21607
MAMLD1	0.372133	0.945927	2.21532
GRINA	64.8195	143.521	2.21229
SAMD4B	10.2512	22.7726	2.20966
RAB3B	4.69227	10.4858	2.20894
BTN3A1	0.838676	1.96966	2.20487
RTN4R	0.982823	2.28645	2.20392
CTSE	0.383919	0.965816	2.20247
CPNE2	5.43946	12.0956	2.20158
CCDC69	12.2578	27.0429	2.19641
LRFN3	4.55062	10.1128	2.19602
HS6ST1	5.31468	11.7799	2.19402
ANO7	1.07992	2.48613	2.19179
SLC29A4	23.6153	51.8477	2.19047
AKT1S1	17.377	38.1413	2.18809
NRROS	0.637765	1.51415	2.18789
SPTBN2	6.9276	15.2589	2.18551
DLK2	0.378394	0.945354	2.18513
ATF6B	10.2983	22.6145	2.18445
PRRC2A	27.1549	59.3894	2.1827
ZMIZ2	1.66216	3.74532	2.18216
BCL7B	8.11456	17.811	2.18039
PIP5K1C	6.63801	14.5897	2.18012
UNC13C	4.25172	9.38689	2.18003
MAN2B2	22.4772	49.0198	2.17564
ADAMTS6	0.706558	1.65439	2.17516
STIM1	8.23636	18.0286	2.17464
ZNF592	9.17664	20.049	2.17202
NFIC	0.871316	2.00944	2.17174
DMTN	0.764073	1.77634	2.17151
LRP3	12.7272	27.6919	2.16663
PRKX	1.28932	2.9092	2.16595
RNF103-CHMP3	4.65117	10.1862	2.16497
EPN1	22.065	47.871	2.16427
CA12	5.03151	10.9956	2.16225
CASC10	0.603422	1.4208	2.16201
FAM222B	8.55976	18.6123	2.16084
IGDCC3	2.19155	4.84827	2.15935
CD276	40.7816	88.1256	2.15808
ARL2BP	5.85815	12.7488	2.1565
WASF3	4.33611	9.46136	2.15535
CRTC3	5.84479	12.7039	2.1538
CNIH2	1.39573	3.12108	2.15351
FOXM1	24.054	51.9106	2.1533
LGI2	1.57555	3.50781	2.1532
FKTN	7.37433	15.9926	2.15305
POMGNT2	7.55426	16.3714	2.15193
C11orf24	50.8073	109.391	2.1508
GNG4	6.36336	13.7929	2.14948
C9orf69	3.26945	7.13618	2.14758
TCF7L1	0.837312	1.91144	2.14597
SUMO2	67.8755	145.736	2.14542
FAM213B	0.681832	1.57726	2.1453
NCOA6	10.2006	21.9878	2.14433
ANKRD9	2.32631	5.09737	2.14209
KDELR3	24.781	53.1937	2.14194
NACC1	17.3282	37.2247	2.14163
COX10	7.52485	16.2014	2.13793
RHOG	7.23464	15.5781	2.13754
GNA11	17.6939	37.9285	2.13717
TPGS2	8.79599	18.9097	2.13688
DENND4B	3.81344	8.25744	2.13558
SP2	1.39805	3.09866	2.13522
CDC42EP1	25.0617	53.6172	2.13488
ATN1	7.96998	17.1263	2.13462
NATD1	0.886481	2.00406	2.1329
CES2	4.11114	8.87576	2.13143
PANX2	2.05053	4.48351	2.13134
STK40	14.3432	30.6715	2.13052
FOXP4	10.4189	22.3016	2.12965
ABHD14A	8.2402	17.6523	2.12852
RNF44	12.8088	27.3619	2.12738
DEDD2	5.66553	12.1381	2.12263
RAB43	3.1106	6.71343	2.12216
H6PD	15.2477	32.4638	2.12173
SPTBN1	85.0454	180.525	2.12136
TCF3	10.5243	22.4284	2.12046
KREMEN1	1.91643	4.1709	2.11805
TCTN1	3.61967	7.76731	2.11506
ZNF362	2.86642	6.1735	2.11484
PLAGL2	17.6101	37.3499	2.1146
GLIS2	1.50587	3.29488	2.11405
ATP6V0E2	1.66746	3.63612	2.11383
DMWD	6.32342	13.4662	2.112
MBP	0.754008	1.70366	2.11199
CRISP3	3.70813	7.93346	2.10955
CLCN4	2.56972	5.53186	2.10953
ELK3	3.61616	7.71235	2.10226
EIF4G1	127.157	267.05	2.0993
B4GALT2	8.01278	16.9049	2.09606
GNA12	15.5489	32.6907	2.0954
GPR153	1.47703	3.20321	2.09458
MASP1	30.8047	64.6298	2.09449
ATXN2L	24.1058	50.5795	2.09369
BEX4	2.60798	5.56889	2.0934
SLIT2	3.79482	8.04999	2.09252
ACP5	1.97874	4.24837	2.09183
UBAP2	12.8874	27.0634	2.09152
LINGO1	0.310863	0.75906	2.09087
MBD5	1.40088	3.0363	2.08964
GLMP	88.3458	184.614	2.08844
MXD4	15.2565	31.9439	2.08667
LOC107984449	1.80727	3.87712	2.08524
SIAH2	5.3008	11.1552	2.08398
FIZ1	2.0151	4.30444	2.08238
LRRN1	4.04473	8.5305	2.08228
CCDC92	8.11887	17.0124	2.08209
C8orf58	0.311817	0.757384	2.08195
ZNF219	4.52304	9.51329	2.07943
SCARA3	14.9291	31.1303	2.07799
MANEAL	0.824894	1.82147	2.0775
FBRS	3.52817	7.42997	2.07542
DAB1	2.06015	4.38136	2.07456
IFITM2	0.587185	1.32436	2.07274
IGF1R	20.6247	42.8519	2.0725
LOC730268	1.11059	2.40853	2.07215
TCF7	0.959159	2.09447	2.07189
DESI2	15.4894	32.1936	2.07151
ATP1B2	0.532951	1.21084	2.071
FAM65A	13.6842	28.4414	2.07059
PAICS	55.2399	114.436	2.06968
MAP4K2	1.39848	3.00056	2.06914
TRIB3	29.6966	61.5396	2.06868
AGPAT1	7.82937	16.3019	2.06851
TMEM110-MUSTN1	0.91076	1.9879	2.06567
MBNL2	5.40565	11.2719	2.06549
PHF21A	1.64527	3.50228	2.06403
GPR137	3.41864	7.15953	2.06316
TESK1	4.36141	9.10386	2.06299
VCL	46.1984	95.4049	2.06281
ADCY9	16.3037	33.6855	2.05962
CRYAB	0.822941	1.80022	2.05888
CPTP	6.24565	12.9644	2.05879
HCN4	1.10304	2.37673	2.05872
MIOX	0.386493	0.901048	2.05768
ZNF415	1.12722	2.42504	2.05752
CLDN2	0.625561	1.39204	2.05639
PDE4A	0.988981	2.13727	2.05446
MANSC1	20.6334	42.4917	2.05425
SAPCD2	13.5171	27.8642	2.0536
RTN4RL1	2.89705	6.05201	2.05269
ISX	2.09129	4.39719	2.05231
BCL9	4.17228	8.66725	2.05212
ATXN1	4.3606	9.04776	2.05079
CYP2C18	0.875817	1.89938	2.04892
KLF12	3.93321	8.15326	2.04633
STARD7	70.9132	145.111	2.04484
SSU72	35.9891	73.683	2.04447
SLC29A3	19.8444	40.666	2.04398
KCMF1	3.33132	6.91199	2.04352
DCBLD2	26.2477	53.7406	2.04346
MAST2	7.8738	16.1886	2.04276
GNG12	12.6828	25.9963	2.04152
POM121	22.4824	45.998	2.04132
TFR2	1.94595	4.07463	2.04044
TDO2	0.80544	1.74675	2.03962
TMEM214	39.7186	80.9871	2.03641
FOXK2	15.1381	30.9127	2.03521
PLEKHA6	0.585231	1.29457	2.03518
DAG1	76.6769	156.051	2.03383
CHST3	4.75523	9.77139	2.03315
KIF21B	0.560602	1.24196	2.03142
AQP4	0.576582	1.27441	2.0314
CTDSPL	9.83456	20.0753	2.03082
SSH3	8.53763	17.4383	2.03046
LRRC34	0.537958	1.19466	2.02939
ZNF446	0.846979	1.82086	2.02841
FGD1	0.721928	1.56564	2.0265
GALNT10	16.5168	33.513	2.02283
BET1L	10.2521	20.8311	2.02191
PIGT	44.773	90.6255	2.02183
CRTC2	10.1319	20.5775	2.02089
CHMP3	5.92207	12.0685	2.02065
ANKRD13A	7.27601	14.787	2.0183
ARHGAP27	0.536147	1.18244	2.01596
TNFSF10	1.53636	3.19862	2.01582
SAP130	9.06844	18.3813	2.01575
SOSTDC1	0.593813	1.29734	2.01399
C15orf39	9.0822	18.3778	2.01235
ULBP1	0.350417	0.805131	2.00954
C10orf25	0.331854	0.767668	2.00917
FBLN7	0.433109	0.971071	2.0091
SLC10A3	4.09512	8.3278	2.00895
KCND1	0.49948	1.10291	2.00659
COL3A1	0.327925	0.758579	2.00638
KCNMB4	0.619094	1.34262	2.00617
ERGIC1	61.229	122.86	2.00493
PLEKHM1	2.10551	4.32086	2.00446
HIPK2	8.67977	17.4872	2.00316
SLC35E2B	11.8687	23.8697	2.0027
PNMA6A	0.602135	1.30584	2.00224
MLF2	49.3123	98.8289	2.00211
GXYLT2	2.68769	5.48024	2.00174
PHC1	0.595915	1.29236	2.00075
