# Supplementary material for: Aldolase A Accelerates Cancer Progression by Modulating mRNA Translation and Protein Biosynthesis via Noncanonical Mechanisms
Source: Adv Sci (Weinh). 2023 Jul 11;10(26):2302425. doi: 10.1002/advs.202302425 (PMC10502857; doi:10.1002/advs.202302425)
Supplement: Supplementary file 6 — Supplemental Table 5 [file ADVS-10-2302425-s005.xlsx]

## Sheet: Primers
Name	Sequence	Note
ACTB-F	TTGTTACAGGAAGTCCCTTGCC	qRT-PCR
ACTB-R	ATGCTATCACCTCCCCTGTGTG
ALDOA-F	CATCGTGGAGCCTGAGATCC
ALDOA-R	CAGCACCTTCTCGGTCACAT
IGF2BP1-F	TGTGAGCAAGTGAACACCGA
IGF2BP1-R	TCAGGGCATGGTTCTCCAAC
EIF4G-F	GGGTCTGAGCCTAATCTCGC
EIF4G-R	CGGGAGATGGGGGTTGATTC
Myco-1-F	GTGCTGGATATCCCGGGCTAAGC
Myco-1-R	AGGCGAACCGTTCACTCCCC
Myco-2-F	GGGAGCAAACAGGATTAGTATCCCT
Myco-2-R	TGCACCATCTGTCACTCTGTTAACCTC
Myco-3-F	ACGCGTAGAACCTTACCCAC
Myco-3-R	ACGACAACCATGCACCATCT
EIF4G-m6A-F	CCACCCCTTTGGCATCTCAC
EIF4G-m6A-R	CTTGACTCCACCTCTGGTTCC
FLAG-ALDOA-WT-F	AGAAGATTCTAGAGCTAGCGATGGATTACAAGGATGACGACGATAAGATGCCCTACCAATATCCAGC	Plasmid constructions
FLAG-ALDOA-WT-R	GCAGATCCTTCGCGGCCGCGTTAATAGGCGTGGTTAGAGAC
FLAG-ALDOA-MUT-1-F	CCTGGCTGCAGCCGAGTCCACTG
FLAG-ALDOA-MUT-1-R	CAGTGGACTCGGCTGCAGCCAGG
FLAG-ALDOA-MUT-2-F	CGTCTCTAACTATGCCTATTAA
FLAG-ALDOA-MUT-2-R	GCAGATCCTTCGCGGCCGCGTTAATAGGCATAGTTAGAGACG
FLAG-ALDOA-MUT-3-F	CGTCTCTAACCACGCCAGCTAA
FLAG-ALDOA-MUT-3-R	GCAGATCCTTCGCGGCCGCGTTAGCTGGCGTGGTTAGAGACG
HA-IGF2BP1-WT-F	CAGATTACGCTAGCCCGGGCGGATCCATGAACAAGCTTTACATCGG
HA-IGF2BP1-WT-R	AGAGATCTGTCGACGATATCGAATTCTCACTTCCTCCGTGCCTG
HA-IGF2BP1-KH3-F	GCCATCATCGGCGAGGAGGGGCAGCACA
HA-IGF2BP1-KH3-R	TGTGCTGCCCCTCCTCGCCGATGATGGC
HA-IGF2BP1-KH4-F	CCGGGTCATT GGCGAAGAGGGA AAAACGGTGA
HA-IGF2BP1-KH4-R	TCACCGTTTTTCCCTCTTCGCCAATGACCCGG
IGF2BP1-HA-ΔRRM1-F	CAGATTACGCTAGCCCGGGCGGATCCATGCAAAGGAGCCGGAAAATTCA
IGF2BP1-HA-ΔRRM1-R	AGAGATCTGTCGACGATATCGAATTCTCACTTCCTCCGTGCCTGGG
IGF2BP1-HA-ΔRRM2-1-F	CAGATTACGCTAGCCCGGGCGGATCCATGAACAAGCTTTACATCGGC
IGF2BP1-HA-ΔRRM2-1-R	GGTCCCTGTGCTATCTGCTCGCTCCTTTGTTTTTTGGGCA
IGF2BP1-HA-ΔRRM2-2-F	TGCCCAAAAAACAAAGGAGCGAGCAGATAGCACAGGGACC
IGF2BP1-HA-ΔRRM2-2-R	AGAGATCTGTCGACGATATCGAATTCTCACTTCCTCCGTGCCTGGG
IGF2BP1-HA-ΔKH1-1-F	CAGATTACGCTAGCCCGGGCGGATCCATGAACAAGCTTTACATCGGC
IGF2BP1-HA-ΔKH1-1-R	GTCCTTAGCCTCTTTATGCATAATGGGGATGTCCACTTGCTGCT
IGF2BP1-HA-ΔKH1-2-F	AGCAGCAAGTGGACATCCCCATTATGCATAAAGAGGCTAAGGAC
IGF2BP1-HA-ΔKH1-2-R	AGAGATCTGTCGACGATATCGAATTCTCACTTCCTCCGTGCCTGGG
IGF2BP1-HA-ΔKH2-1-F	CAGATTACGCTAGCCCGGGCGGATCCATGAACAAGCTTTACATCGGC
IGF2BP1-HA-ΔKH2-1-R	TAGGCCTCCCGAACTTTCTTGGGAACCTCGTCAGCCGTTT
IGF2BP1-HA-ΔKH2-2-F	AAACGGCTGACGAGGTTCCCAAGAAAGTTCGGGAGGCCTA
IGF2BP1-HA-ΔKH2-2-R	AGAGATCTGTCGACGATATCGAATTCTCACTTCCTCCGTGCCTGGG
IGF2BP1-HA-ΔKH3-1-F	CAGATTACGCTAGCCCGGGCGGATCCATGAACAAGCTTTACATCGGC
IGF2BP1-HA-ΔKH3-1-R	GTTCTCCTCCTTGAGTTTGCCCATCTCCTGCTCGGGAGCCT
IGF2BP1-HA-ΔKH3-2-F	AGGCTCCCGAGCAGGAGATGGGCAAACTCAAGGAGGAGAAC
IGF2BP1-HA-ΔKH3-2-R	AGAGATCTGTCGACGATATCGAATTCTCACTTCCTCCGTGCCTGGG
IGF2BP1-HA-ΔKH4-1-F	CAGATTACGCTAGCCCGGGCGGATCCATGAACAAGCTTTACATCGGC
IGF2BP1-HA-ΔKH4-1-R	AGAGATCTGTCGACGATATCGAATTCTCACAGCTTCACTTCCTCCTTGG
EIF4G-m6A-WT-F	GGATGACGACGATAAGACTAACCTGCTGCGGATGTTCTTT
EIF4G-m6A-WT-R	TTTAAACGGGCCCTCTAGACTTAATTGAATTCATGTTTAATAAT
EIF4G-m6A-MUT-1-F	ACGAGCTCGCTAGCCTCGAGACCTGCTGCGGATGTTCTTT
EIF4G-m6A-MUT-1-R	CCATGGGGCTCCAGGGCCCCGGCCCCACCAGCCCTCAGTTGT
EIF4G-m6A-MUT-2-F	CCTGGAGCCCCATGGCCACACAGATGGCCCGGCTAGCCGCCT
EIF4G-m6A-MUT-2-R	TTGCATGCCTGCAGGTCGACTTAATTGAATTCATGTTTAATAAT
